# Supplementary material for: Automated classification of giant virus genomes using a random forest model built on trademark protein families
Source: Npj Viruses. 2024 Mar 8;2:9. doi: 10.1038/s44298-024-00021-9 (PMC11721082; doi:10.1038/s44298-024-00021-9)
Supplement: Supplementary file 3 — Supplemental Data S2 [file 44298_2024_21_MOESM3_ESM.xlsx]

## Sheet: Training_set
Sequence	Order	Family	Completeness	GC_content
ERX552270.119.dc.fltr	Algavirales	AG_04	100	31.38
ERX552270.119.dc.fltr_60_fna	Algavirales	AG_04	80.1398	31.57
ERX552270.119.dc.fltr_80_fna	Algavirales	AG_04	79.2525	31.31
ERX552270.50.dc.fltr	Algavirales	AG	100	33.12
ERX552270.50.dc.fltr_60_fna	Algavirales	AG	51.8307	33.83
ERX552270.50.dc.fltr_80_fna	Algavirales	AG	76.807	33.23
ERX552270.64.dc.fltr	Algavirales	AG_03	100	36.27
ERX552270.64.dc.fltr_60_fna	Algavirales	AG_03	64.4392	36.28
ERX552270.64.dc.fltr_80_fna	Algavirales	AG_03	81.7837	36.36
ERX552270.7.dc.fltr	Algavirales	AG_03	100	28.15
ERX552270.7.dc.fltr_60_fna	Algavirales	AG_03	56.0133	28.29
ERX552270.7.dc.fltr_80_fna	Algavirales	AG_03	78.5994	28.07
ERX552270.8.dc.fltr	Algavirales	AG_03	100	28.94
ERX552270.8.dc.fltr_60_fna	Algavirales	AG_03	63.5903	29.19
ERX552270.8.dc.fltr_80_fna	Algavirales	AG_03	78.9927	28.97
ERX552274.3.dc.fltr	Algavirales	AG_04	100	29.76
ERX552274.3.dc.fltr_60_fna	Algavirales	AG_04	61.5224	30.04
ERX552274.3.dc.fltr_80_fna	Algavirales	AG_04	53.5823	30.91
ERX552283.12.dc.fltr	Algavirales	AG_01	100	31.97
ERX552283.12.dc.fltr_60_fna	Algavirales	AG_01	64.6771	32.49
ERX552283.12.dc.fltr_80_fna	Algavirales	AG_01	82.7533	32.17
ERX552283.9.dc.fltr	Algavirales	AG_04	100	31.48
ERX552283.9.dc.fltr_60_fna	Algavirales	AG_04	59.2329	31.74
ERX552283.9.dc.fltr_80_fna	Algavirales	AG_04	67.5838	30.67
ERX552295.44.dc.fltr	Algavirales	AG_01	100	43.18
ERX552295.44.dc.fltr_60_fna	Algavirales	AG_01	55.9573	43.64
ERX552295.44.dc.fltr_80_fna	Algavirales	AG_01	62.2551	43.53
ERX552333.20.dc.fltr	Algavirales	AG_01	100	32.56
ERX552333.20.dc.fltr_60_fna	Algavirales	AG_01	77.6066	32.98
ERX552333.20.dc.fltr_80_fna	Algavirales	AG_01	68.129	32.88
ERX552357.22.dc.fltr	Algavirales	AG_01	100	33.24
ERX552357.22.dc.fltr_60_fna	Algavirales	AG_01	70.8259	33.45
ERX552357.22.dc.fltr_80_fna	Algavirales	AG_01	96.2596	33.37
ERX555907.69.dc.fltr	Algavirales	AG_03	100	26.38
ERX555907.69.dc.fltr_60_fna	Algavirales	AG_03	52.5215	26.69
ERX555907.69.dc.fltr_80_fna	Algavirales	AG_03	75.0169	26.28
ERX555917.66.dc.fltr	Algavirales	AG_04	100	31.72
ERX555917.66.dc.fltr_60_fna	Algavirales	AG_04	47.8599	32.36
ERX555917.66.dc.fltr_80_fna	Algavirales	AG_04	72.7561	31.7
ERX555961.17.dc.fltr	Algavirales	AG_01	100	33.55
ERX555961.17.dc.fltr_60_fna	Algavirales	AG_01	67.8131	33.29
ERX555961.17.dc.fltr_80_fna	Algavirales	AG_01	71.5386	32.64
ERX555976.71.dc.fltr	Algavirales	AG_01	100	43.2
ERX555976.71.dc.fltr_60_fna	Algavirales	AG_01	60.2386	43.27
ERX555976.71.dc.fltr_80_fna	Algavirales	AG_01	64.3698	43.31
ERX555987.30.dc.fltr	Algavirales	AG_01	100	33.96
ERX555987.30.dc.fltr_60_fna	Algavirales	AG_01	64.9231	33.93
ERX555987.30.dc.fltr_80_fna	Algavirales	AG_01	86.0046	33.85
ERX556017.11.dc.fltr	Algavirales	AG_04	100	36.01
ERX556017.11.dc.fltr_60_fna	Algavirales	AG_04	50.9967	35.67
ERX556017.11.dc.fltr_80_fna	Algavirales	AG_04	68.8754	36.45
ERX556034.38.dc.fltr	Algavirales	AG_01	100	38.58
ERX556034.38.dc.fltr_60_fna	Algavirales	AG_01	53.3552	38.83
ERX556034.38.dc.fltr_80_fna	Algavirales	AG_01	82.5582	38.75
ERX556034.40.dc.fltr	Algavirales	AG_01	100	38.68
ERX556034.40.dc.fltr_60_fna	Algavirales	AG_01	33.2488	38.96
ERX556034.40.dc.fltr_80_fna	Algavirales	AG_01	61.6459	38.23
ERX556035.15.dc.fltr	Algavirales	AG_01	100	40.05
ERX556035.15.dc.fltr_60_fna	Algavirales	AG_01	52.9013	41.12
ERX556035.15.dc.fltr_80_fna	Algavirales	AG_01	70.135	40.22
ERX556059.7.dc.fltr	Algavirales	AG_01	100	41.24
ERX556059.7.dc.fltr_60_fna	Algavirales	AG_01	37.7116	41.37
ERX556059.7.dc.fltr_80_fna	Algavirales	AG_01	87.4524	41.24
ERX556075.42.dc.fltr	Algavirales	AG_01	100	33.29
ERX556075.42.dc.fltr_60_fna	Algavirales	AG_01	56.2936	32.83
ERX556075.42.dc.fltr_80_fna	Algavirales	AG_01	88.7334	33.09
ERX633348.16.dc.fltr	Algavirales	AG_01	100	40.15
ERX633348.16.dc.fltr_60_fna	Algavirales	AG_01	42.634	40.26
ERX633348.16.dc.fltr_80_fna	Algavirales	AG_01	76.9785	39.88
ERX633354.21.dc.fltr	Algavirales	AG_01	100	49.21
ERX633354.21.dc.fltr_60_fna	Algavirales	AG_01	78.2341	48.95
ERX633354.21.dc.fltr_80_fna	Algavirales	AG_01	67.3585	49.5
ERX633356.9.dc.fltr	Algavirales	AG_01	100	45.84
ERX633356.9.dc.fltr_60_fna	Algavirales	AG_01	42.7218	45.81
ERX633356.9.dc.fltr_80_fna	Algavirales	AG_01	74.0134	45.78
ERX943717.70.dc.fltr	Algavirales	AG_01	100	53.2
ERX943717.70.dc.fltr_60_fna	Algavirales	AG_01	52.4334	53.29
ERX943717.70.dc.fltr_80_fna	Algavirales	AG_01	48.5833	53.25
fltr_TARA_AON_NCLDV_00048	Algavirales	AG_01	100	41.04
fltr_TARA_AON_NCLDV_00048_60_fna	Algavirales	AG_01	36.2927	40.49
fltr_TARA_AON_NCLDV_00048_80_fna	Algavirales	AG_01	62.3712	40.98
fltr_TARA_AON_NCLDV_00060	Algavirales	AG_01	100	41.4
fltr_TARA_AON_NCLDV_00060_60_fna	Algavirales	AG_01	57.4172	41.07
fltr_TARA_AON_NCLDV_00060_80_fna	Algavirales	AG_01	60.9169	41.26
fltr_TARA_ARC_NCLDV_00108	Algavirales	AG_01	100	46.86
fltr_TARA_ARC_NCLDV_00108_60_fna	Algavirales	AG_01	57.8752	46.84
fltr_TARA_ARC_NCLDV_00108_80_fna	Algavirales	AG_01	74.0767	46.49
fltr_TARA_ARC_NCLDV_00129	Algavirales	AG_01	100	39.14
fltr_TARA_ARC_NCLDV_00129_60_fna	Algavirales	AG_01	44.0318	39.28
fltr_TARA_ARC_NCLDV_00129_80_fna	Algavirales	AG_01	93.8291	39.06
fltr_TARA_IOS_NCLDV_00011	Algavirales	AG_01	100	34.63
fltr_TARA_IOS_NCLDV_00011_60_fna	Algavirales	AG_01	41.1043	35.23
fltr_TARA_IOS_NCLDV_00011_80_fna	Algavirales	AG_01	70.4166	34.96
fltr_TARA_MED_NCLDV_00113	Algavirales	AG_04	100	23.73
fltr_TARA_MED_NCLDV_00113_60_fna	Algavirales	AG_04	60.9486	23.42
fltr_TARA_MED_NCLDV_00113_80_fna	Algavirales	AG_04	70.7336	23.89
fltr_TARA_PSE_NCLDV_00035	Algavirales	AG_01	100	34.23
fltr_TARA_PSE_NCLDV_00035_60_fna	Algavirales	AG_01	75.147	34.21
fltr_TARA_PSE_NCLDV_00035_80_fna	Algavirales	AG_01	77.3148	34.2
fltr_TARA_PSE_NCLDV_00038	Algavirales	AG_04	100	31.5
fltr_TARA_PSE_NCLDV_00038_60_fna	Algavirales	AG_04	64.7998	31.21
fltr_TARA_PSE_NCLDV_00038_80_fna	Algavirales	AG_04	71.6302	31.18
fltr_TARA_PSW_NCLDV_00078	Algavirales	AG_01	100	39.04
fltr_TARA_PSW_NCLDV_00078_60_fna	Algavirales	AG_01	45.9762	40.79
fltr_TARA_PSW_NCLDV_00078_80_fna	Algavirales	AG_01	69.9519	39.39
fltr_TARA_SOC_NCLDV_00021	Algavirales	AG_04	100	35.07
fltr_TARA_SOC_NCLDV_00021_60_fna	Algavirales	AG_04	53.815	33.62
fltr_TARA_SOC_NCLDV_00021_80_fna	Algavirales	AG_04	74.3157	34.63
GCA_000847045.1_ViralProj14564.fltr	Algavirales	AG_02	100	39.97
GCA_000847045.1_ViralProj14564.fltr_60_fna	Algavirales	AG_02	47.0175	40.25
GCA_000847045.1_ViralProj14564.fltr_80_fna	Algavirales	AG_02	88.1468	39.96
GCA_000867825.1_ViralProj18305.fltr	Algavirales	AG_02	100	44.61
GCA_000867825.1_ViralProj18305.fltr_60_fna	Algavirales	AG_02	48.2524	44.89
GCA_000867825.1_ViralProj18305.fltr_80_fna	Algavirales	AG_02	77.1629	44.88
GCA_000869685.1_ViralProj18527.fltr	Algavirales	AG_02	100	49.4
GCA_000869685.1_ViralProj18527.fltr_60_fna	Algavirales	AG_02	64.4069	49.45
GCA_000869685.1_ViralProj18527.fltr_80_fna	Algavirales	AG_02	71.6817	49.5
GCA_000873685.1_ViralProj20989.fltr	Algavirales	AG_02	100	40.69
GCA_000873685.1_ViralProj20989.fltr_60_fna	Algavirales	AG_02	56.694	41.09
GCA_000873685.1_ViralProj20989.fltr_80_fna	Algavirales	AG_02	82.5875	40.68
GCA_000889515.1_ViralProj61009.fltr	Algavirales	AG_01	100	37.21
GCA_000889515.1_ViralProj61009.fltr_60_fna	Algavirales	AG_01	50.9291	37.47
GCA_000889515.1_ViralProj61009.fltr_80_fna	Algavirales	AG_01	74.4226	36.5
GCA_000890375.1_ViralProj61013.fltr	Algavirales	AG_01	100	40.85
GCA_000890375.1_ViralProj61013.fltr_60_fna	Algavirales	AG_01	75.2535	40.83
GCA_000890375.1_ViralProj61013.fltr_80_fna	Algavirales	AG_01	79.2053	41.12
GCA_000906035.1_ViralProj195482.fltr	Algavirales	AG_01	100	39.78
GCA_000906035.1_ViralProj195482.fltr_60_fna	Algavirales	AG_01	39.3008	39.54
GCA_000906035.1_ViralProj195482.fltr_80_fna	Algavirales	AG_01	58.8828	39.14
GCA_001399265.1_ViralProj298990.fltr	Algavirales	AG_01	100	44.62
GCA_001399265.1_ViralProj298990.fltr_60_fna	Algavirales	AG_01	67.2112	44.82
GCA_001399265.1_ViralProj298990.fltr_80_fna	Algavirales	AG_01	55.5305	45.4
GCA_001399285.1_ViralProj298920.fltr	Algavirales	AG_01	100	41.23
GCA_001399285.1_ViralProj298920.fltr_60_fna	Algavirales	AG_01	41.4789	40.54
GCA_001399285.1_ViralProj298920.fltr_80_fna	Algavirales	AG_01	72.0565	41.35
GCA_001430455.1_ViralProj300257.fltr	Algavirales	AG_01	100	49.87
GCA_001430455.1_ViralProj300257.fltr_60_fna	Algavirales	AG_01	56.8435	49.71
GCA_001430455.1_ViralProj300257.fltr_80_fna	Algavirales	AG_01	70.858	49.94
GCA_001430655.1_ViralProj300258.fltr	Algavirales	AG_01	100	47.7
GCA_001430655.1_ViralProj300258.fltr_60_fna	Algavirales	AG_01	55.488	47.83
GCA_001430655.1_ViralProj300258.fltr_80_fna	Algavirales	AG_01	64.6279	47.68
GCA_001887825.1_ViralProj355304.fltr	Algavirales	AG_02	100	42.37
GCA_001887825.1_ViralProj355304.fltr_60_fna	Algavirales	AG_02	44.7031	42.1
GCA_001887825.1_ViralProj355304.fltr_80_fna	Algavirales	AG_02	75.9234	42.17
GCA_002827745.1_ASM282774v1.fltr	Algavirales	AG_04	100	30.37
GCA_002827745.1_ASM282774v1.fltr_60_fna	Algavirales	AG_04	58.8257	29.71
GCA_002827745.1_ASM282774v1.fltr_80_fna	Algavirales	AG_04	78.1497	30.58
GCA_002937195.1_ASM293719v1.fltr	Algavirales	AG_01	100	52.73
GCA_002937195.1_ASM293719v1.fltr_60_fna	Algavirales	AG_01	51.948	52.3
GCA_002937195.1_ASM293719v1.fltr_80_fna	Algavirales	AG_01	78.6561	52.66
GCA_003051685.1_ASM305168v1.fltr	Algavirales	AG_01	100	42.24
GCA_003051685.1_ASM305168v1.fltr_60_fna	Algavirales	AG_01	23.0863	41.55
GCA_003051685.1_ASM305168v1.fltr_80_fna	Algavirales	AG_01	70.1536	42.08
GCA_003225975.1_ASM322597v1.fltr	Algavirales	AG_01	100	39.48
GCA_003225975.1_ASM322597v1.fltr_60_fna	Algavirales	AG_01	53.3369	39.6
GCA_003225975.1_ASM322597v1.fltr_80_fna	Algavirales	AG_01	89.3733	39.59
GCA_010974705.1_ASM1097470v1.fltr	Algavirales	AG_01	100	43.3
GCA_010974705.1_ASM1097470v1.fltr_60_fna	Algavirales	AG_01	53.3076	43.91
GCA_010974705.1_ASM1097470v1.fltr_80_fna	Algavirales	AG_01	79.7914	42.69
GCA_011604415.1_ASM1160441v1.fltr	Algavirales	AG_01	100	47.59
GCA_011604415.1_ASM1160441v1.fltr_60_fna	Algavirales	AG_01	47.4074	47.33
GCA_011604415.1_ASM1160441v1.fltr_80_fna	Algavirales	AG_01	60.6629	47.06
GCA_011604425.1_ASM1160442v1.fltr	Algavirales	AG_01	100	46.5
GCA_011604425.1_ASM1160442v1.fltr_60_fna	Algavirales	AG_01	69.0934	46.27
GCA_011604425.1_ASM1160442v1.fltr_80_fna	Algavirales	AG_01	72.407	46.77
GCA_011604435.1_ASM1160443v1.fltr	Algavirales	AG_01	100	38.26
GCA_011604435.1_ASM1160443v1.fltr_60_fna	Algavirales	AG_01	69.6245	37.03
GCA_011604435.1_ASM1160443v1.fltr_80_fna	Algavirales	AG_01	93.1051	38.41
GVMAG-M-3300007345-3.fltr	Algavirales	AG_04	100	32.1
GVMAG-M-3300007345-3.fltr_60_fna	Algavirales	AG_04	53.5108	31.67
GVMAG-M-3300007345-3.fltr_80_fna	Algavirales	AG_04	79.7399	32.64
GVMAG-M-3300009160-32.fltr	Algavirales	AG_04	100	30.27
GVMAG-M-3300009160-32.fltr_60_fna	Algavirales	AG_04	56.6555	30.61
GVMAG-M-3300009160-32.fltr_80_fna	Algavirales	AG_04	68.4034	28.72
GVMAG-M-3300009182-67.fltr	Algavirales	AG_04	100	32.83
GVMAG-M-3300009182-67.fltr_60_fna	Algavirales	AG_04	54.6021	32.47
GVMAG-M-3300009182-67.fltr_80_fna	Algavirales	AG_04	77.9114	33.69
GVMAG-M-3300020178-15.fltr	Algavirales	AG_01	100	43.75
GVMAG-M-3300020178-15.fltr_60_fna	Algavirales	AG_01	53.2918	43.75
GVMAG-M-3300020178-15.fltr_80_fna	Algavirales	AG_01	78.7719	43.6
GVMAG-M-3300020178-21.fltr	Algavirales	AG_01	100	40.85
GVMAG-M-3300020178-21.fltr_60_fna	Algavirales	AG_01	59.2272	41.63
GVMAG-M-3300020178-21.fltr_80_fna	Algavirales	AG_01	82.5192	41.09
GVMAG-M-3300021473-15.fltr	Algavirales	AG_04	100	36.07
GVMAG-M-3300021473-15.fltr_60_fna	Algavirales	AG_04	49.2296	35.94
GVMAG-M-3300021473-15.fltr_80_fna	Algavirales	AG_04	91.2855	36.15
GVMAG-M-3300021963-39.fltr	Algavirales	AG_01	100	49.93
GVMAG-M-3300021963-39.fltr_60_fna	Algavirales	AG_01	53.0877	49.33
GVMAG-M-3300021963-39.fltr_80_fna	Algavirales	AG_01	75.0534	49.94
GVMAG-M-3300022934-23.fltr	Algavirales	AG_01	100	52.41
GVMAG-M-3300022934-23.fltr_60_fna	Algavirales	AG_01	69.4872	52.47
GVMAG-M-3300022934-23.fltr_80_fna	Algavirales	AG_01	53.7479	52.41
GVMAG-M-3300023087-13.fltr	Algavirales	AG_01	100	34.48
GVMAG-M-3300023087-13.fltr_60_fna	Algavirales	AG_01	51.9297	33.96
GVMAG-M-3300023087-13.fltr_80_fna	Algavirales	AG_01	84.0109	34.5
GVMAG-M-3300023087-9.fltr	Algavirales	AG_01	100	39.94
GVMAG-M-3300023087-9.fltr_60_fna	Algavirales	AG_01	57.1733	40.62
GVMAG-M-3300023087-9.fltr_80_fna	Algavirales	AG_01	70.9034	40.11
GVMAG-M-3300023184-53.fltr	Algavirales	AG_04	100	30.66
GVMAG-M-3300023184-53.fltr_60_fna	Algavirales	AG_04	47.0584	30.15
GVMAG-M-3300023184-53.fltr_80_fna	Algavirales	AG_04	56.6221	30.64
GVMAG-M-3300025626-8.fltr	Algavirales	AG	100	42.23
GVMAG-M-3300025626-8.fltr_60_fna	Algavirales	AG	59.4185	42.13
GVMAG-M-3300025626-8.fltr_80_fna	Algavirales	AG	90.7637	42.3
GVMAG-M-3300025652-16.fltr	Algavirales	AG_01	100	39.5
GVMAG-M-3300025652-16.fltr_60_fna	Algavirales	AG_01	61.7983	39.6
GVMAG-M-3300025652-16.fltr_80_fna	Algavirales	AG_01	75.6114	39.76
GVMAG-M-3300027771-3.fltr	Algavirales	AG_04	100	26.65
GVMAG-M-3300027771-3.fltr_60_fna	Algavirales	AG_04	44.5865	26.15
GVMAG-M-3300027771-3.fltr_80_fna	Algavirales	AG_04	80.4103	26.87
GVMAG-M-3300027906-13.fltr	Algavirales	AG_01	100	34.67
GVMAG-M-3300027906-13.fltr_60_fna	Algavirales	AG_01	49.1524	34.6
GVMAG-M-3300027906-13.fltr_80_fna	Algavirales	AG_01	91.4804	34.89
GVMAG-S-1004280-25.fltr	Algavirales	AG_04	100	32.23
GVMAG-S-1004280-25.fltr_60_fna	Algavirales	AG_04	72.5288	32.21
GVMAG-S-1004280-25.fltr_80_fna	Algavirales	AG_04	71.1724	32.8
GVMAG-S-1017421-20.fltr	Algavirales	AG_01	100	48.13
GVMAG-S-1017421-20.fltr_60_fna	Algavirales	AG_01	56.433	48.7
GVMAG-S-1017421-20.fltr_80_fna	Algavirales	AG_01	92.0187	48.13
GVMAG-S-1026894-110.fltr	Algavirales	AG_02	100	57.3
GVMAG-S-1026894-110.fltr_60_fna	Algavirales	AG_02	56.5536	57.11
GVMAG-S-1026894-110.fltr_80_fna	Algavirales	AG_02	90.4349	57.22
GVMAG-S-1035142-103.fltr	Algavirales	AG_01	100	50.95
GVMAG-S-1035142-103.fltr_60_fna	Algavirales	AG_01	41.0966	50.02
GVMAG-S-1035142-103.fltr_80_fna	Algavirales	AG_01	64.924	50.45
GVMAG-S-1037371-165.fltr	Algavirales	AG_01	100	43.91
GVMAG-S-1037371-165.fltr_60_fna	Algavirales	AG_01	48.2205	43.85
GVMAG-S-1037371-165.fltr_80_fna	Algavirales	AG_01	78.9205	44
GVMAG-S-1037377-104.fltr	Algavirales	AG_01	100	44.18
GVMAG-S-1037377-104.fltr_60_fna	Algavirales	AG_01	53.0475	44.59
GVMAG-S-1037377-104.fltr_80_fna	Algavirales	AG_01	66.5512	44.35
GVMAG-S-1037377-112.fltr	Algavirales	AG_01	100	44.06
GVMAG-S-1037377-112.fltr_60_fna	Algavirales	AG_01	81.8987	44.43
GVMAG-S-1037377-112.fltr_80_fna	Algavirales	AG_01	98.4716	44.12
GVMAG-S-1040241-146.fltr	Algavirales	AG_01	100	35.36
GVMAG-S-1040241-146.fltr_60_fna	Algavirales	AG_01	80.6327	35.69
GVMAG-S-1040241-146.fltr_80_fna	Algavirales	AG_01	64.5086	35.47
GVMAG-S-1074330-31.fltr	Algavirales	AG_01	100	44.46
GVMAG-S-1074330-31.fltr_60_fna	Algavirales	AG_01	40.1849	44.17
GVMAG-S-1074330-31.fltr_80_fna	Algavirales	AG_01	78.0761	44.33
GVMAG-S-1092447-28.fltr	Algavirales	AG_01	100	39.33
GVMAG-S-1092447-28.fltr_60_fna	Algavirales	AG_01	56.931	39.23
GVMAG-S-1092447-28.fltr_80_fna	Algavirales	AG_01	60.3551	38.99
GVMAG-S-1092455-40.fltr	Algavirales	AG_01	100	43.28
GVMAG-S-1092455-40.fltr_60_fna	Algavirales	AG_01	56.8542	43.31
GVMAG-S-1092455-40.fltr_80_fna	Algavirales	AG_01	69.7561	43.33
GVMAG-S-1102104-120.fltr	Algavirales	AG_01	100	39.14
GVMAG-S-1102104-120.fltr_60_fna	Algavirales	AG_01	75.7996	39.82
GVMAG-S-1102104-120.fltr_80_fna	Algavirales	AG_01	56.2173	38.96
GVMAG-S-1102110-122.fltr	Algavirales	AG_01	100	36.81
GVMAG-S-1102110-122.fltr_60_fna	Algavirales	AG_01	30.9473	36.48
GVMAG-S-1102110-122.fltr_80_fna	Algavirales	AG_01	90.8736	36.87
GVMAG-S-1102113-118.fltr	Algavirales	AG_04	100	50.89
GVMAG-S-1102113-118.fltr_60_fna	Algavirales	AG_04	61.7524	51.24
GVMAG-S-1102113-118.fltr_80_fna	Algavirales	AG_04	71.385	51.03
GVMAG-S-1102113-126.fltr	Algavirales	AG_04	100	43.47
GVMAG-S-1102113-126.fltr_60_fna	Algavirales	AG_04	67.7956	43.76
GVMAG-S-1102113-126.fltr_80_fna	Algavirales	AG_04	88.9838	43.09
GVMAG-S-3300002154-22.fltr	Algavirales	AG_03	100	39.03
GVMAG-S-3300002154-22.fltr_60_fna	Algavirales	AG_03	34.5259	39.49
GVMAG-S-3300002154-22.fltr_80_fna	Algavirales	AG_03	65.3185	38.82
GVMAG-S-ERX555907-72.fltr	Algavirales	AG_03	100	32.75
GVMAG-S-ERX555907-72.fltr_60_fna	Algavirales	AG_03	59.3581	33.02
GVMAG-S-ERX555907-72.fltr_80_fna	Algavirales	AG_03	73.8063	32.68
GVMAG-S-ERX555927-67.fltr	Algavirales	AG_01	100	35.53
GVMAG-S-ERX555927-67.fltr_60_fna	Algavirales	AG_01	60.8723	34.79
GVMAG-S-ERX555927-67.fltr_80_fna	Algavirales	AG_01	74.8002	35.74
GVMAG-S-ERX555961-93.fltr	Algavirales	AG_04	100	40.54
GVMAG-S-ERX555961-93.fltr_60_fna	Algavirales	AG_04	62.785	40.6
GVMAG-S-ERX555961-93.fltr_80_fna	Algavirales	AG_04	77.414	40.71
GVMAG-S-ERX555967-131.fltr	Algavirales	AG_03	100	27.51
GVMAG-S-ERX555967-131.fltr_60_fna	Algavirales	AG_03	45.7285	27.84
GVMAG-S-ERX555967-131.fltr_80_fna	Algavirales	AG_03	78.8473	27.6
GVMAG-S-ERX556003-78.fltr	Algavirales	AG_01	100	40.23
GVMAG-S-ERX556003-78.fltr_60_fna	Algavirales	AG_01	63.0167	40.13
GVMAG-S-ERX556003-78.fltr_80_fna	Algavirales	AG_01	72.4603	39.81
HOT225_0125m.bin.20	Algavirales	AG_01	100	33.85
HOT234_0125m.bin.14	Algavirales	AG_01	100	37.51
HOT236_0125m.bin.4	Algavirales	AG_04	100	38.7
SRX327520.45.dc.fltr	Algavirales	AG_02	100	53.8
SRX327520.45.dc.fltr_60_fna	Algavirales	AG_02	46.9957	53.78
SRX327520.45.dc.fltr_80_fna	Algavirales	AG_02	77.7148	53.73
SRX514547.24.dc.fltr	Algavirales	AG_01	100	46.93
SRX514547.24.dc.fltr_60_fna	Algavirales	AG_01	69.9646	46.78
SRX514547.24.dc.fltr_80_fna	Algavirales	AG_01	70.7809	47.09
SRX802076.50.dc.fltr	Algavirales	AG_01	100	32.3
SRX802076.50.dc.fltr_60_fna	Algavirales	AG_01	43.9485	34.13
SRX802076.50.dc.fltr_80_fna	Algavirales	AG_01	74.7673	32.59
SRX802077.116.dc.fltr	Algavirales	AG_03	100	46.12
SRX802077.116.dc.fltr_60_fna	Algavirales	AG_03	59.2284	46.01
SRX802077.116.dc.fltr_80_fna	Algavirales	AG_03	98.714	46.11
SRX802143.131.dc.fltr	Algavirales	AG_04	100	32.59
SRX802143.131.dc.fltr_60_fna	Algavirales	AG_04	43.9323	32.83
SRX802143.131.dc.fltr_80_fna	Algavirales	AG_04	64.485	32.93
SRX802143.75.dc.fltr	Algavirales	AG_01	100	31.55
SRX802143.75.dc.fltr_60_fna	Algavirales	AG_01	55.8874	31.61
SRX802143.75.dc.fltr_80_fna	Algavirales	AG_01	94.7145	31.6
SRX802202.24.dc.fltr	Algavirales	AG_04	100	31.2
SRX802202.24.dc.fltr_60_fna	Algavirales	AG_04	71.1609	30.89
SRX802202.24.dc.fltr_80_fna	Algavirales	AG_04	76.831	30.92
SRX871251.15.dc.fltr	Algavirales	AG_01	100	50.82
SRX871251.15.dc.fltr_60_fna	Algavirales	AG_01	59.7724	51.21
SRX871251.15.dc.fltr_80_fna	Algavirales	AG_01	79.7028	50.92
AbALV.fltr	Asfuvirales	AF_01	100	31.63
AbALV.fltr_60_fna	Asfuvirales	AF_01	77.7189	31.83
AbALV.fltr_80_fna	Asfuvirales	AF_01	73.7642	31.82
ERX552270.16.dc.fltr	Asfuvirales	AF	100	20.1
ERX552270.16.dc.fltr_60_fna	Asfuvirales	AF	66.4136	19.78
ERX552270.16.dc.fltr_80_fna	Asfuvirales	AF	71.5643	19.97
fltr_TARA_ARC_NCLDV_00074	Asfuvirales	AF	100	22.4
fltr_TARA_ARC_NCLDV_00074_60_fna	Asfuvirales	AF	54.613	22.62
fltr_TARA_ARC_NCLDV_00074_80_fna	Asfuvirales	AF	87.1588	22.14
fltr_TARA_MED_NCLDV_00012	Asfuvirales	AF_01	100	39.07
fltr_TARA_MED_NCLDV_00012_60_fna	Asfuvirales	AF_01	59.9074	39.19
fltr_TARA_MED_NCLDV_00012_80_fna	Asfuvirales	AF_01	79.0318	39.21
GCA_002114025.1_ViralProj384397.fltr	Asfuvirales	AF_01	100	33.62
GCA_002114025.1_ViralProj384397.fltr_60_fna	Asfuvirales	AF_01	57.5251	33.19
GCA_002114025.1_ViralProj384397.fltr_80_fna	Asfuvirales	AF_01	68.3267	33.9
GCA_002116175.1_ViralProj381648.fltr	Asfuvirales	AF_01	100	43.7
GCA_002116175.1_ViralProj381648.fltr_60_fna	Asfuvirales	AF_01	53.4871	43.56
GCA_002116175.1_ViralProj381648.fltr_80_fna	Asfuvirales	AF_01	81.6486	43.78
GCA_003047755.1_ASM304775v1.fltr	Asfuvirales	AF_01	100	38.42
GCA_003047755.1_ASM304775v1.fltr_60_fna	Asfuvirales	AF_01	56.3604	38.88
GCA_003047755.1_ASM304775v1.fltr_80_fna	Asfuvirales	AF_01	58.6816	38.66
GCA_003051145.1_ASM305114v1.fltr	Asfuvirales	AF_01	100	37.66
GCA_003051145.1_ASM305114v1.fltr_60_fna	Asfuvirales	AF_01	65.0627	37.71
GCA_003051145.1_ASM305114v1.fltr_80_fna	Asfuvirales	AF_01	77.7294	37.48
GCA_003815255.1_ASM381525v1.fltr	Asfuvirales	AF_01	100	38.47
GCA_003815255.1_ASM381525v1.fltr_60_fna	Asfuvirales	AF_01	49.7983	37.78
GCA_003815255.1_ASM381525v1.fltr_80_fna	Asfuvirales	AF_01	64.6348	39.94
GCA_900176665.1_PRJEB20203.fltr	Asfuvirales	AF_01	100	36.74
GCA_900176665.1_PRJEB20203.fltr_60_fna	Asfuvirales	AF_01	54.1602	36.35
GCA_900176665.1_PRJEB20203.fltr_80_fna	Asfuvirales	AF_01	81.0272	37
GVMAG-M-3300009436-29.fltr	Asfuvirales	AF	100	41.59
GVMAG-M-3300009436-29.fltr_60_fna	Asfuvirales	AF	46.9786	41.76
GVMAG-M-3300009436-29.fltr_80_fna	Asfuvirales	AF	74.0169	41.42
GVMAG-M-3300010160-26.fltr	Asfuvirales	AF	100	28.43
GVMAG-M-3300010160-26.fltr_60_fna	Asfuvirales	AF	59.013	28.25
GVMAG-M-3300010160-26.fltr_80_fna	Asfuvirales	AF	71.5301	28.09
GVMAG-M-3300013005-64.fltr	Asfuvirales	AF	100	17.66
GVMAG-M-3300013005-64.fltr_60_fna	Asfuvirales	AF	55.4216	17.89
GVMAG-M-3300013005-64.fltr_80_fna	Asfuvirales	AF	72.8922	17.86
GVMAG-M-3300023174-161.fltr	Asfuvirales	AF	100	28.98
GVMAG-M-3300023174-161.fltr_60_fna	Asfuvirales	AF	46.6218	28.8
GVMAG-M-3300023174-161.fltr_80_fna	Asfuvirales	AF	99.5974	28.99
GVMAG-M-3300024062-1.fltr	Asfuvirales	AF	100	20.72
GVMAG-M-3300024062-1.fltr_60_fna	Asfuvirales	AF	57.6422	20.26
GVMAG-M-3300024062-1.fltr_80_fna	Asfuvirales	AF	82.1337	20.69
GVMAG-M-3300027793-10.fltr	Asfuvirales	AF_01	100	34.27
GVMAG-M-3300027793-10.fltr_60_fna	Asfuvirales	AF_01	63.163	34.24
GVMAG-M-3300027793-10.fltr_80_fna	Asfuvirales	AF_01	83.839	34.19
GVMAG-M-3300027833-19.fltr	Asfuvirales	AF_01	100	30.03
GVMAG-M-3300027833-19.fltr_60_fna	Asfuvirales	AF_01	55.7396	30.3
GVMAG-M-3300027833-19.fltr_80_fna	Asfuvirales	AF_01	74.4703	30.23
GVMAG-S-1035124-107.fltr	Asfuvirales	AF	100	19.8
GVMAG-S-1035124-107.fltr_60_fna	Asfuvirales	AF	61.8311	19.58
GVMAG-S-1035124-107.fltr_80_fna	Asfuvirales	AF	84.5319	20.26
GVMAG-S-3300009702-144.fltr	Asfuvirales	AF	100	27.81
GVMAG-S-3300009702-144.fltr_60_fna	Asfuvirales	AF	60.1234	27.89
GVMAG-S-3300009702-144.fltr_80_fna	Asfuvirales	AF	71.0502	27.6
SRX319064.32.dc.fltr	Asfuvirales	AF	100	34.08
SRX319064.32.dc.fltr_60_fna	Asfuvirales	AF	53.7168	34.03
SRX319064.32.dc.fltr_80_fna	Asfuvirales	AF	86.3854	33.99
SRX327722.61.dc.fltr	Asfuvirales	AF_01	100	45.19
SRX327722.61.dc.fltr_60_fna	Asfuvirales	AF_01	54.4337	45.22
SRX327722.61.dc.fltr_80_fna	Asfuvirales	AF_01	57.7404	45.02
SRX802982.1.dc.fltr	Asfuvirales	AF_01	100	43.79
SRX802982.1.dc.fltr_60_fna	Asfuvirales	AF_01	29.829	44.24
SRX802982.1.dc.fltr_80_fna	Asfuvirales	AF_01	97.3299	43.84
GCA_000427115.1_CBEV_1.fltr	Chitovirales	PX_01	100	19.73
GCA_000427115.1_CBEV_1.fltr_60_fna	Chitovirales	PX_01	47.1951	19.94
GCA_000427115.1_CBEV_1.fltr_80_fna	Chitovirales	PX_01	73.1409	19.76
GCA_000427135.1_AHEV_1.fltr	Chitovirales	PX_01	100	21
GCA_000427135.1_AHEV_1.fltr_60_fna	Chitovirales	PX_01	55.4837	20.85
GCA_000427135.1_AHEV_1.fltr_80_fna	Chitovirales	PX_01	85.1484	21.03
GCA_000427155.1_MySEV_1.fltr	Chitovirales	PX_01	100	19.69
GCA_000427155.1_MySEV_1.fltr_60_fna	Chitovirales	PX_01	49.3321	19.79
GCA_000427155.1_MySEV_1.fltr_80_fna	Chitovirales	PX_01	76.0607	19.61
GCA_000837185.1_ViralProj14097.fltr	Chitovirales	PX_01	100	17.78
GCA_000837185.1_ViralProj14097.fltr_60_fna	Chitovirales	PX_01	52.9528	18.29
GCA_000837185.1_ViralProj14097.fltr_80_fna	Chitovirales	PX_01	84.323	17.74
GCA_000838565.1_ViralProj14042.fltr	Chitovirales	PX_01	100	18.27
GCA_000838565.1_ViralProj14042.fltr_60_fna	Chitovirales	PX_01	58.6528	19.05
GCA_000838565.1_ViralProj14042.fltr_80_fna	Chitovirales	PX_01	76.6665	18.02
GCA_000838605.1_ViralProj14052.fltr	Chitovirales	PX_01	100	30.89
GCA_000838605.1_ViralProj14052.fltr_60_fna	Chitovirales	PX_01	58.7203	31
GCA_000838605.1_ViralProj14052.fltr_80_fna	Chitovirales	PX_01	87.5639	30.98
GCA_000839965.1_ViralProj14155.fltr	Chitovirales	PX_01	100	27.4
GCA_000839965.1_ViralProj14155.fltr_60_fna	Chitovirales	PX_01	72.6365	27.42
GCA_000839965.1_ViralProj14155.fltr_80_fna	Chitovirales	PX_01	87.3769	27.46
GCA_000841685.1_ViralProj14340.fltr	Chitovirales	PX_01	100	30.37
GCA_000841685.1_ViralProj14340.fltr_60_fna	Chitovirales	PX_01	45.4719	30.16
GCA_000841685.1_ViralProj14340.fltr_80_fna	Chitovirales	PX_01	72.3595	30.55
GCA_000843325.1_ViralProj14328.fltr	Chitovirales	PX_01	100	63.36
GCA_000843325.1_ViralProj14328.fltr_60_fna	Chitovirales	PX_01	66.7711	63.72
GCA_000843325.1_ViralProj14328.fltr_80_fna	Chitovirales	PX_01	84.8699	63.59
GCA_000844045.1_ViralProj14469.fltr	Chitovirales	PX_01	100	64.5
GCA_000844045.1_ViralProj14469.fltr_60_fna	Chitovirales	PX_01	52.1941	63.96
GCA_000844045.1_ViralProj14469.fltr_80_fna	Chitovirales	PX_01	83.7173	64.38
GCA_000844845.1_ViralProj14464.fltr	Chitovirales	PX_01	100	63.44
GCA_000844845.1_ViralProj14464.fltr_60_fna	Chitovirales	PX_01	73.1313	64.26
GCA_000844845.1_ViralProj14464.fltr_80_fna	Chitovirales	PX_01	54.9513	62.52
GCA_000845705.1_ViralProj14466.fltr	Chitovirales	PX_01	100	29.83
GCA_000845705.1_ViralProj14466.fltr_60_fna	Chitovirales	PX_01	77.4512	29.61
GCA_000845705.1_ViralProj14466.fltr_80_fna	Chitovirales	PX_01	64.9238	29.99
GCA_000847185.1_ViralProj14595.fltr	Chitovirales	PX_01	100	27
GCA_000847185.1_ViralProj14595.fltr_60_fna	Chitovirales	PX_01	79.7268	27.2
GCA_000847185.1_ViralProj14595.fltr_80_fna	Chitovirales	PX_01	65.853	26.89
GCA_000847965.1_ViralProj14590.fltr	Chitovirales	PX_01	100	39.53
GCA_000847965.1_ViralProj14590.fltr_60_fna	Chitovirales	PX_01	40.7696	39.4
GCA_000847965.1_ViralProj14590.fltr_80_fna	Chitovirales	PX_01	60.7086	39.96
GCA_000869065.1_ViralProj16798.fltr	Chitovirales	PX_01	100	61.92
GCA_000869065.1_ViralProj16798.fltr_60_fna	Chitovirales	PX_01	56.365	62.13
GCA_000869065.1_ViralProj16798.fltr_80_fna	Chitovirales	PX_01	66.3064	60.56
GCA_000886295.1_ViralProj45973.fltr	Chitovirales	PX_01	100	64.99
GCA_000886295.1_ViralProj45973.fltr_60_fna	Chitovirales	PX_01	44.8816	65.23
GCA_000886295.1_ViralProj45973.fltr_80_fna	Chitovirales	PX_01	70.6275	65.21
GCA_000892975.1_ViralProj72715.fltr	Chitovirales	PX_01	100	25.58
GCA_000892975.1_ViralProj72715.fltr_60_fna	Chitovirales	PX_01	54.2872	25.37
GCA_000892975.1_ViralProj72715.fltr_80_fna	Chitovirales	PX_01	78.1911	25.9
GCA_000913615.1_ViralProj223065.fltr	Chitovirales	PX_01	100	66.69
GCA_000913615.1_ViralProj223065.fltr_60_fna	Chitovirales	PX_01	65.5847	66.53
GCA_000913615.1_ViralProj223065.fltr_80_fna	Chitovirales	PX_01	65.7688	66.43
GCA_000916855.1_ViralProj237470.fltr	Chitovirales	PX_01	100	19.98
GCA_000916855.1_ViralProj237470.fltr_60_fna	Chitovirales	PX_01	62.3302	20.12
GCA_000916855.1_ViralProj237470.fltr_80_fna	Chitovirales	PX_01	73.7788	19.73
GCA_000923135.1_ViralProj253477.fltr	Chitovirales	PX_01	100	29.5
GCA_000923135.1_ViralProj253477.fltr_60_fna	Chitovirales	PX_01	42.9072	29.98
GCA_000923135.1_ViralProj253477.fltr_80_fna	Chitovirales	PX_01	77.5912	29.59
GCA_000930695.1_ViralProj271121.fltr	Chitovirales	PX_01	100	64.96
GCA_000930695.1_ViralProj271121.fltr_60_fna	Chitovirales	PX_01	87.1933	64.68
GCA_000930695.1_ViralProj271121.fltr_80_fna	Chitovirales	PX_01	79.8987	64.82
GCA_001029045.1_ViralProj287042.fltr	Chitovirales	PX_01	100	32.33
GCA_001029045.1_ViralProj287042.fltr_60_fna	Chitovirales	PX_01	44.5289	32.26
GCA_001029045.1_ViralProj287042.fltr_80_fna	Chitovirales	PX_01	67.0171	32.6
GCA_001271235.1_ViralProj293081.fltr	Chitovirales	PX_01	100	37.55
GCA_001271235.1_ViralProj293081.fltr_60_fna	Chitovirales	PX_01	54.4278	36.52
GCA_001271235.1_ViralProj293081.fltr_80_fna	Chitovirales	PX_01	77.3679	37.68
GCA_001431935.1_ViralProj301027.fltr	Chitovirales	PX_01	100	29.78
GCA_001431935.1_ViralProj301027.fltr_60_fna	Chitovirales	PX_01	65.3914	29.91
GCA_001431935.1_ViralProj301027.fltr_80_fna	Chitovirales	PX_01	75.8388	29.88
GCA_001695465.1_ViralProj331044.fltr	Chitovirales	PX_01	100	33.76
GCA_001695465.1_ViralProj331044.fltr_60_fna	Chitovirales	PX_01	73.964	33.34
GCA_001695465.1_ViralProj331044.fltr_80_fna	Chitovirales	PX_01	78.2706	33.98
GCA_001744115.1_ViralProj344208.fltr	Chitovirales	PX_01	100	31.27
GCA_001744115.1_ViralProj344208.fltr_60_fna	Chitovirales	PX_01	48.1412	30.8
GCA_001744115.1_ViralProj344208.fltr_80_fna	Chitovirales	PX_01	91.5468	31.16
GCA_001745695.1_ViralProj344115.fltr	Chitovirales	PX_01	100	31.5
GCA_001745695.1_ViralProj344115.fltr_60_fna	Chitovirales	PX_01	53.5848	31.22
GCA_001745695.1_ViralProj344115.fltr_80_fna	Chitovirales	PX_01	72.9581	31.37
GCA_001907825.1_ViralProj357638.fltr	Chitovirales	PX_01	100	24.24
GCA_001907825.1_ViralProj357638.fltr_60_fna	Chitovirales	PX_01	48.0875	24.4
GCA_001907825.1_ViralProj357638.fltr_80_fna	Chitovirales	PX_01	84.7968	24.17
GCA_002219465.1_ViralProj394314.fltr	Chitovirales	PX_01	100	55.92
GCA_002219465.1_ViralProj394314.fltr_60_fna	Chitovirales	PX_01	14.0854	58.35
GCA_002219465.1_ViralProj394314.fltr_80_fna	Chitovirales	PX_01	85.8935	55.41
GCA_002270885.1_ViralProj399945.fltr	Chitovirales	PX_01	100	29.79
GCA_002270885.1_ViralProj399945.fltr_60_fna	Chitovirales	PX_01	58.8297	30
GCA_002270885.1_ViralProj399945.fltr_80_fna	Chitovirales	PX_01	80.4322	29.8
GCA_002354965.1_ViralProj406966.fltr	Chitovirales	PX_01	100	38.62
GCA_002354965.1_ViralProj406966.fltr_60_fna	Chitovirales	PX_01	71.9362	38.81
GCA_002354965.1_ViralProj406966.fltr_80_fna	Chitovirales	PX_01	87.6635	38.66
GCA_002354985.1_ViralProj395094.fltr	Chitovirales	PX_01	100	23.56
GCA_002354985.1_ViralProj395094.fltr_60_fna	Chitovirales	PX_01	36.6341	23.92
GCA_002354985.1_ViralProj395094.fltr_80_fna	Chitovirales	PX_01	76.8835	23.43
GCA_003260795.1_ASM326079v1.fltr	Chitovirales	PX_01	100	31.28
GCA_003260795.1_ASM326079v1.fltr_60_fna	Chitovirales	PX_01	46.5417	31.56
GCA_003260795.1_ASM326079v1.fltr_80_fna	Chitovirales	PX_01	97.1504	31.17
GVMAG-M-3300010151-7.fltr	Chitovirales	PX	100	20.81
GVMAG-M-3300010151-7.fltr_60_fna	Chitovirales	PX	73.5137	21.01
GVMAG-M-3300010151-7.fltr_80_fna	Chitovirales	PX	59.7422	20.87
ChoanoV_1.fltr	Imitervirales	IM_08	100	22.44
ChoanoV_1.fltr_60_fna	Imitervirales	IM_08	53.245	22.04
ChoanoV_1.fltr_80_fna	Imitervirales	IM_08	76.7725	22.34
cPacV_1605.fltr	Imitervirales	IM_16	100	24.6
cPacV_1605.fltr_60_fna	Imitervirales	IM_16	60.0478	24.5
cPacV_1605.fltr_80_fna	Imitervirales	IM_16	77.6547	24.57
ERX288947.11.dc.fltr	Imitervirales	IM_01	100	24.38
ERX288947.11.dc.fltr_60_fna	Imitervirales	IM_01	58.4848	24.46
ERX288947.11.dc.fltr_80_fna	Imitervirales	IM_01	83.2283	24.36
ERX288947.23.dc.fltr	Imitervirales	IM_16	100	21.03
ERX288947.23.dc.fltr_60_fna	Imitervirales	IM_16	58.2625	20.8
ERX288947.23.dc.fltr_80_fna	Imitervirales	IM_16	73.0753	21.18
ERX288965.16.dc.fltr	Imitervirales	IM_01	100	21.48
ERX288965.16.dc.fltr_60_fna	Imitervirales	IM_01	66.4347	21.78
ERX288965.16.dc.fltr_80_fna	Imitervirales	IM_01	74.8157	21.77
ERX552241.31.dc.fltr	Imitervirales	IM_09	100	27.5
ERX552241.31.dc.fltr_60_fna	Imitervirales	IM_09	58.4753	26.63
ERX552241.31.dc.fltr_80_fna	Imitervirales	IM_09	88.1547	27.23
ERX552243.80.dc.fltr	Imitervirales	IM_01	100	28.57
ERX552243.80.dc.fltr_60_fna	Imitervirales	IM_01	58.3903	28.41
ERX552243.80.dc.fltr_80_fna	Imitervirales	IM_01	82.5071	28.29
ERX552246.27.dc.fltr	Imitervirales	IM_01	100	25.56
ERX552246.27.dc.fltr_60_fna	Imitervirales	IM_01	54.3244	25.69
ERX552246.27.dc.fltr_80_fna	Imitervirales	IM_01	84.5925	25.59
ERX552253.37.dc.fltr	Imitervirales	IM	100	22.4
ERX552253.37.dc.fltr_60_fna	Imitervirales	IM	57.1394	21.93
ERX552253.37.dc.fltr_80_fna	Imitervirales	IM	89.0224	22.23
ERX552254.13.dc.fltr	Imitervirales	IM_16	100	22.55
ERX552254.13.dc.fltr_60_fna	Imitervirales	IM_16	60.9001	22.5
ERX552254.13.dc.fltr_80_fna	Imitervirales	IM_16	78.4336	22.58
ERX552255.28.dc.fltr	Imitervirales	IM_01	100	29.68
ERX552255.28.dc.fltr_60_fna	Imitervirales	IM_01	54.2199	29.52
ERX552255.28.dc.fltr_80_fna	Imitervirales	IM_01	80.6765	29.75
ERX552255.53.dc.fltr	Imitervirales	IM_16	100	20.55
ERX552255.53.dc.fltr_60_fna	Imitervirales	IM_16	69.7003	20.73
ERX552255.53.dc.fltr_80_fna	Imitervirales	IM_16	76.1471	20.49
ERX552256.7.dc.fltr	Imitervirales	IM_01	100	27.06
ERX552256.7.dc.fltr_60_fna	Imitervirales	IM_01	45.1302	26.71
ERX552256.7.dc.fltr_80_fna	Imitervirales	IM_01	77.282	26.81
ERX552257.96.dc.fltr	Imitervirales	IM_09	100	25.4
ERX552257.96.dc.fltr_60_fna	Imitervirales	IM_09	59.7733	25.33
ERX552257.96.dc.fltr_80_fna	Imitervirales	IM_09	85.2968	25.44
ERX552270.100.dc.fltr	Imitervirales	IM_01	100	23.31
ERX552270.100.dc.fltr_60_fna	Imitervirales	IM_01	61.7347	23.37
ERX552270.100.dc.fltr_80_fna	Imitervirales	IM_01	76.9408	23.43
ERX552270.106.dc.fltr	Imitervirales	IM_01	100	19.48
ERX552270.106.dc.fltr_60_fna	Imitervirales	IM_01	58.1088	19.22
ERX552270.106.dc.fltr_80_fna	Imitervirales	IM_01	83.0969	19.23
ERX552270.107.dc.fltr	Imitervirales	IM_09	100	24.04
ERX552270.107.dc.fltr_60_fna	Imitervirales	IM_09	55.1715	24.11
ERX552270.107.dc.fltr_80_fna	Imitervirales	IM_09	85.4332	24.19
ERX552270.108.dc.fltr	Imitervirales	IM_01	100	62.45
ERX552270.108.dc.fltr_60_fna	Imitervirales	IM_01	54.6086	62.3
ERX552270.108.dc.fltr_80_fna	Imitervirales	IM_01	76.661	62.4
ERX552270.116.dc.fltr	Imitervirales	IM_12	100	29.18
ERX552270.116.dc.fltr_60_fna	Imitervirales	IM_12	56.5819	29.58
ERX552270.116.dc.fltr_80_fna	Imitervirales	IM_12	77.1959	29.03
ERX552270.24.dc.fltr	Imitervirales	IM_01	100	31.95
ERX552270.24.dc.fltr_60_fna	Imitervirales	IM_01	57.3757	32.54
ERX552270.24.dc.fltr_80_fna	Imitervirales	IM_01	76.0812	32.04
ERX552270.27.dc.fltr	Imitervirales	IM_01	100	31.79
ERX552270.27.dc.fltr_60_fna	Imitervirales	IM_01	73.4154	31.6
ERX552270.27.dc.fltr_80_fna	Imitervirales	IM_01	60.4986	32.23
ERX552270.35.dc.fltr	Imitervirales	IM_09	100	35.88
ERX552270.35.dc.fltr_60_fna	Imitervirales	IM_09	57.1138	35.21
ERX552270.35.dc.fltr_80_fna	Imitervirales	IM_09	66.193	34.67
ERX552270.36.dc.fltr	Imitervirales	IM_09	100	22.84
ERX552270.36.dc.fltr_60_fna	Imitervirales	IM_09	66.5257	22.84
ERX552270.36.dc.fltr_80_fna	Imitervirales	IM_09	77.2097	22.95
ERX552270.38.dc.fltr	Imitervirales	IM_09	100	28.84
ERX552270.38.dc.fltr_60_fna	Imitervirales	IM_09	58.1291	29.33
ERX552270.38.dc.fltr_80_fna	Imitervirales	IM_09	78.5687	28.99
ERX552270.51.dc.fltr	Imitervirales	IM_01	100	25.85
ERX552270.51.dc.fltr_60_fna	Imitervirales	IM_01	57.1315	25.66
ERX552270.51.dc.fltr_80_fna	Imitervirales	IM_01	88.1024	25.76
ERX552270.55.dc.fltr	Imitervirales	IM_01	100	42.81
ERX552270.55.dc.fltr_60_fna	Imitervirales	IM_01	62.5984	42.85
ERX552270.55.dc.fltr_80_fna	Imitervirales	IM_01	84.3969	42.58
ERX552270.56.dc.fltr	Imitervirales	IM_09	100	32.93
ERX552270.56.dc.fltr_60_fna	Imitervirales	IM_09	56.1417	33.06
ERX552270.56.dc.fltr_80_fna	Imitervirales	IM_09	85.0741	32.93
ERX552270.61.dc.fltr	Imitervirales	IM_12	100	17.15
ERX552270.61.dc.fltr_60_fna	Imitervirales	IM_12	56.3112	17.22
ERX552270.61.dc.fltr_80_fna	Imitervirales	IM_12	71.0638	17.34
ERX552270.62.dc.fltr	Imitervirales	IM_01	100	20.74
ERX552270.62.dc.fltr_60_fna	Imitervirales	IM_01	59.0398	21.1
ERX552270.62.dc.fltr_80_fna	Imitervirales	IM_01	80.4668	20.63
ERX552270.65.dc.fltr	Imitervirales	IM_01	100	26.61
ERX552270.65.dc.fltr_60_fna	Imitervirales	IM_01	53.0445	26.65
ERX552270.65.dc.fltr_80_fna	Imitervirales	IM_01	89.497	26.71
ERX552270.68.dc.fltr	Imitervirales	IM	100	28.17
ERX552270.68.dc.fltr_60_fna	Imitervirales	IM	48.102	27.74
ERX552270.68.dc.fltr_80_fna	Imitervirales	IM	71.1294	28.29
ERX552270.74.dc.fltr	Imitervirales	IM_01	100	24.7
ERX552270.74.dc.fltr_60_fna	Imitervirales	IM_01	65.0038	24.7
ERX552270.74.dc.fltr_80_fna	Imitervirales	IM_01	86.0654	24.87
ERX552270.76.dc.fltr	Imitervirales	IM_09	100	29.06
ERX552270.76.dc.fltr_60_fna	Imitervirales	IM_09	57.3379	29.17
ERX552270.76.dc.fltr_80_fna	Imitervirales	IM_09	76.7348	29.16
ERX552270.86.dc.fltr	Imitervirales	IM_01	100	22.82
ERX552270.86.dc.fltr_60_fna	Imitervirales	IM_01	51.119	23
ERX552270.86.dc.fltr_80_fna	Imitervirales	IM_01	81.904	22.8
ERX552270.89.dc.fltr	Imitervirales	IM_12	100	21.9
ERX552270.89.dc.fltr_60_fna	Imitervirales	IM_12	76.9432	21.89
ERX552270.89.dc.fltr_80_fna	Imitervirales	IM_12	86.8369	21.85
ERX552270.94.dc.fltr	Imitervirales	IM_01	100	30.66
ERX552270.94.dc.fltr_60_fna	Imitervirales	IM_01	59.7588	30.38
ERX552270.94.dc.fltr_80_fna	Imitervirales	IM_01	77.0876	30.77
ERX552270.97.dc.fltr	Imitervirales	IM_07	100	28.02
ERX552270.97.dc.fltr_60_fna	Imitervirales	IM_07	55.1573	28.21
ERX552270.97.dc.fltr_80_fna	Imitervirales	IM_07	79.3132	28.18
ERX552274.30.dc.fltr	Imitervirales	IM_01	100	19.47
ERX552274.30.dc.fltr_60_fna	Imitervirales	IM_01	43.8118	18.63
ERX552274.30.dc.fltr_80_fna	Imitervirales	IM_01	87.5851	19.55
ERX552274.9.dc.fltr	Imitervirales	IM_01	100	22.99
ERX552274.9.dc.fltr_60_fna	Imitervirales	IM_01	56.3511	23.2
ERX552274.9.dc.fltr_80_fna	Imitervirales	IM_01	81.0274	23.19
ERX552287.77.dc.fltr	Imitervirales	IM_08	100	25.13
ERX552287.77.dc.fltr_60_fna	Imitervirales	IM_08	70.4309	25.06
ERX552287.77.dc.fltr_80_fna	Imitervirales	IM_08	68.5109	25.19
ERX552287.8.dc.fltr	Imitervirales	IM_08	100	25.32
ERX552287.8.dc.fltr_60_fna	Imitervirales	IM_08	56.7349	25.13
ERX552287.8.dc.fltr_80_fna	Imitervirales	IM_08	92.1572	25.2
ERX552288.39.dc.fltr	Imitervirales	IM_01	100	25.52
ERX552288.39.dc.fltr_60_fna	Imitervirales	IM_01	58.9597	25.52
ERX552288.39.dc.fltr_80_fna	Imitervirales	IM_01	76.4392	25.36
ERX552288.95.dc.fltr	Imitervirales	IM_01	100	24.86
ERX552288.95.dc.fltr_60_fna	Imitervirales	IM_01	57.5479	25.01
ERX552288.95.dc.fltr_80_fna	Imitervirales	IM_01	76.3467	24.71
ERX552296.13.dc.fltr	Imitervirales	IM_01	100	22.08
ERX552296.13.dc.fltr_60_fna	Imitervirales	IM_01	64.4977	22.18
ERX552296.13.dc.fltr_80_fna	Imitervirales	IM_01	81.9974	22.22
ERX552296.3.dc.fltr	Imitervirales	IM_01	100	26.39
ERX552296.3.dc.fltr_60_fna	Imitervirales	IM_01	66.0593	25.96
ERX552296.3.dc.fltr_80_fna	Imitervirales	IM_01	93.5977	26.44
ERX552296.31.dc.fltr	Imitervirales	IM_01	100	31.85
ERX552296.31.dc.fltr_60_fna	Imitervirales	IM_01	53.4676	31.76
ERX552296.31.dc.fltr_80_fna	Imitervirales	IM_01	72.673	31.74
ERX552296.34.dc.fltr	Imitervirales	IM_01	100	28.77
ERX552296.34.dc.fltr_60_fna	Imitervirales	IM_01	54.7695	28.63
ERX552296.34.dc.fltr_80_fna	Imitervirales	IM_01	82.5329	28.88
ERX552297.51.dc.fltr	Imitervirales	IM_01	100	32.28
ERX552297.51.dc.fltr_60_fna	Imitervirales	IM_01	53.12	31.3
ERX552297.51.dc.fltr_80_fna	Imitervirales	IM_01	75.3882	32.41
ERX552297.80.dc.fltr	Imitervirales	IM_01	100	33.26
ERX552297.80.dc.fltr_60_fna	Imitervirales	IM_01	64.2222	33.76
ERX552297.80.dc.fltr_80_fna	Imitervirales	IM_01	83.7985	33.11
ERX552300.8.dc.fltr	Imitervirales	IM_16	100	23.28
ERX552300.8.dc.fltr_60_fna	Imitervirales	IM_16	59.4641	22.94
ERX552300.8.dc.fltr_80_fna	Imitervirales	IM_16	79.1433	23.3
ERX552302.1.dc.fltr	Imitervirales	IM_09	100	33.45
ERX552302.1.dc.fltr_60_fna	Imitervirales	IM_09	60.584	33.65
ERX552302.1.dc.fltr_80_fna	Imitervirales	IM_09	63.4221	33.67
ERX552302.25.dc.fltr	Imitervirales	IM_01	100	28.25
ERX552302.25.dc.fltr_60_fna	Imitervirales	IM_01	55.3682	28.3
ERX552302.25.dc.fltr_80_fna	Imitervirales	IM_01	76.2243	28.31
ERX552302.42.dc.fltr	Imitervirales	IM_01	100	24.83
ERX552302.42.dc.fltr_60_fna	Imitervirales	IM_01	36.6035	24.55
ERX552302.42.dc.fltr_80_fna	Imitervirales	IM_01	77.8992	24.55
ERX552302.47.dc.fltr	Imitervirales	IM_01	100	30.04
ERX552302.47.dc.fltr_60_fna	Imitervirales	IM_01	56.4257	30.3
ERX552302.47.dc.fltr_80_fna	Imitervirales	IM_01	76.3277	29.8
ERX555907.104.dc.fltr	Imitervirales	IM_09	100	27.17
ERX555907.104.dc.fltr_60_fna	Imitervirales	IM_09	40.0756	26.94
ERX555907.104.dc.fltr_80_fna	Imitervirales	IM_09	72.2002	27.34
ERX555913.6.dc.fltr	Imitervirales	IM_01	100	27.27
ERX555913.6.dc.fltr_60_fna	Imitervirales	IM_01	49.4286	27.23
ERX555913.6.dc.fltr_80_fna	Imitervirales	IM_01	88.688	27.56
ERX555915.1.dc.fltr	Imitervirales	IM_08	100	22.49
ERX555915.1.dc.fltr_60_fna	Imitervirales	IM_08	50.3239	22.28
ERX555915.1.dc.fltr_80_fna	Imitervirales	IM_08	74.767	22.57
ERX555926.27.dc.fltr	Imitervirales	IM_01	100	23.85
ERX555926.27.dc.fltr_60_fna	Imitervirales	IM_01	53.1523	24.03
ERX555926.27.dc.fltr_80_fna	Imitervirales	IM_01	79.9665	23.76
ERX555926.32.dc.fltr	Imitervirales	IM_16	100	22.36
ERX555926.32.dc.fltr_60_fna	Imitervirales	IM_16	61.9376	22.2
ERX555926.32.dc.fltr_80_fna	Imitervirales	IM_16	81.6205	22.39
ERX555926.39.dc.fltr	Imitervirales	IM_01	100	28.96
ERX555926.39.dc.fltr_60_fna	Imitervirales	IM_01	48.9365	29.17
ERX555926.39.dc.fltr_80_fna	Imitervirales	IM_01	69.5583	29.26
ERX555933.22.dc.fltr	Imitervirales	IM_01	100	28.34
ERX555933.22.dc.fltr_60_fna	Imitervirales	IM_01	62.3124	28.35
ERX555933.22.dc.fltr_80_fna	Imitervirales	IM_01	86.4364	28.23
ERX555933.5.dc.fltr	Imitervirales	IM_07	100	28.09
ERX555933.5.dc.fltr_60_fna	Imitervirales	IM_07	61.9694	28.27
ERX555933.5.dc.fltr_80_fna	Imitervirales	IM_07	78.6777	28.12
ERX555933.51.dc.fltr	Imitervirales	IM_08	100	22.25
ERX555933.51.dc.fltr_60_fna	Imitervirales	IM_08	64.6461	22.2
ERX555933.51.dc.fltr_80_fna	Imitervirales	IM_08	88.6345	22.09
ERX555935.132.dc.fltr	Imitervirales	IM_09	100	28.44
ERX555935.132.dc.fltr_60_fna	Imitervirales	IM_09	52.9763	27.46
ERX555935.132.dc.fltr_80_fna	Imitervirales	IM_09	83.7497	28.95
ERX555952.65.dc.fltr	Imitervirales	IM_16	100	24.68
ERX555952.65.dc.fltr_60_fna	Imitervirales	IM_16	66.5771	24.51
ERX555952.65.dc.fltr_80_fna	Imitervirales	IM_16	82.3656	24.66
ERX555954.29.dc.fltr	Imitervirales	IM_01	100	26.45
ERX555954.29.dc.fltr_60_fna	Imitervirales	IM_01	54.4436	26.08
ERX555954.29.dc.fltr_80_fna	Imitervirales	IM_01	79.3917	26.29
ERX555954.49.dc.fltr	Imitervirales	IM_09	100	25.76
ERX555954.49.dc.fltr_60_fna	Imitervirales	IM_09	36.0415	27.1
ERX555954.49.dc.fltr_80_fna	Imitervirales	IM_09	85.4499	25.64
ERX555958.4.dc.fltr	Imitervirales	IM_12	100	20.56
ERX555958.4.dc.fltr_60_fna	Imitervirales	IM_12	63.8054	20.55
ERX555958.4.dc.fltr_80_fna	Imitervirales	IM_12	83.1427	20.7
ERX555965.5.dc.fltr	Imitervirales	IM_01	100	27.34
ERX555965.5.dc.fltr_60_fna	Imitervirales	IM_01	46.6446	26.58
ERX555965.5.dc.fltr_80_fna	Imitervirales	IM_01	75.0228	27.06
ERX555965.56.dc.fltr	Imitervirales	IM_01	100	22.04
ERX555965.56.dc.fltr_60_fna	Imitervirales	IM_01	60.7473	21.98
ERX555965.56.dc.fltr_80_fna	Imitervirales	IM_01	78.6261	22.06
ERX555967.26.dc.fltr	Imitervirales	IM_01	100	26.33
ERX555967.26.dc.fltr_60_fna	Imitervirales	IM_01	52.9735	25.99
ERX555967.26.dc.fltr_80_fna	Imitervirales	IM_01	74.722	26.41
ERX555967.90.dc.fltr	Imitervirales	IM_01	100	28.78
ERX555967.90.dc.fltr_60_fna	Imitervirales	IM_01	64.5481	29.11
ERX555967.90.dc.fltr_80_fna	Imitervirales	IM_01	76.8519	29.22
ERX555988.97.dc.fltr	Imitervirales	IM_01	100	26.31
ERX555988.97.dc.fltr_60_fna	Imitervirales	IM_01	57.6337	26.1
ERX555988.97.dc.fltr_80_fna	Imitervirales	IM_01	86.3135	26.38
ERX556005.37.dc.fltr	Imitervirales	IM_09	100	27.25
ERX556005.37.dc.fltr_60_fna	Imitervirales	IM_09	55.6609	27.07
ERX556005.37.dc.fltr_80_fna	Imitervirales	IM_09	84.6982	27.28
ERX556019.13.dc.fltr	Imitervirales	IM_01	100	33.16
ERX556019.13.dc.fltr_60_fna	Imitervirales	IM_01	44.4058	32.93
ERX556019.13.dc.fltr_80_fna	Imitervirales	IM_01	80.6846	32.95
ERX556028.70.dc.fltr	Imitervirales	IM_01	100	56.99
ERX556028.70.dc.fltr_60_fna	Imitervirales	IM_01	65.5258	57.16
ERX556028.70.dc.fltr_80_fna	Imitervirales	IM_01	81.2436	56.68
ERX556031.10.dc.fltr	Imitervirales	IM_01	100	35.87
ERX556031.10.dc.fltr_60_fna	Imitervirales	IM_01	47.2906	35.42
ERX556031.10.dc.fltr_80_fna	Imitervirales	IM_01	88.0159	35.83
ERX556037.23.dc.fltr	Imitervirales	IM_01	100	40.61
ERX556037.23.dc.fltr_60_fna	Imitervirales	IM_01	56.427	41.38
ERX556037.23.dc.fltr_80_fna	Imitervirales	IM_01	61.4723	40.93
ERX556054.25.dc.fltr	Imitervirales	IM_01	100	26.25
ERX556054.25.dc.fltr_60_fna	Imitervirales	IM_01	64.4291	26.27
ERX556054.25.dc.fltr_80_fna	Imitervirales	IM_01	81.6248	26.3
ERX556058.18.dc.fltr	Imitervirales	IM_01	100	22.55
ERX556058.18.dc.fltr_60_fna	Imitervirales	IM_01	52.6345	22.94
ERX556058.18.dc.fltr_80_fna	Imitervirales	IM_01	79.4752	22.66
ERX556058.46.dc.fltr	Imitervirales	IM_13	100	25.88
ERX556058.46.dc.fltr_60_fna	Imitervirales	IM_13	49.6098	25.81
ERX556058.46.dc.fltr_80_fna	Imitervirales	IM_13	80.8668	26.16
ERX556059.13.dc.fltr	Imitervirales	IM_12	100	17.99
ERX556059.13.dc.fltr_60_fna	Imitervirales	IM_12	54.0085	17.76
ERX556059.13.dc.fltr_80_fna	Imitervirales	IM_12	76.0574	17.89
ERX556088.18.dc.fltr	Imitervirales	IM_01	100	32.31
ERX556088.18.dc.fltr_60_fna	Imitervirales	IM_01	76.796	32.44
ERX556088.18.dc.fltr_80_fna	Imitervirales	IM_01	74.2067	32.29
ERX556091.17.dc.fltr	Imitervirales	IM_12	100	20.37
ERX556091.17.dc.fltr_60_fna	Imitervirales	IM_12	49.8719	20.09
ERX556091.17.dc.fltr_80_fna	Imitervirales	IM_12	70.0913	20.24
ERX556094.31.dc.fltr	Imitervirales	IM_09	100	27.12
ERX556094.31.dc.fltr_60_fna	Imitervirales	IM_09	59.0714	27.05
ERX556094.31.dc.fltr_80_fna	Imitervirales	IM_09	81.8995	26.93
ERX556133.24.dc.fltr	Imitervirales	IM_12	100	22.58
ERX556133.24.dc.fltr_60_fna	Imitervirales	IM_12	71.2251	22.76
ERX556133.24.dc.fltr_80_fna	Imitervirales	IM_12	71.9441	22.73
ERX556315.47.dc.fltr	Imitervirales	IM_14	100	29.66
ERX556315.47.dc.fltr_60_fna	Imitervirales	IM_14	59.8082	29.78
ERX556315.47.dc.fltr_80_fna	Imitervirales	IM_14	76.8765	29.69
ERX633345.33.dc.fltr	Imitervirales	IM	100	36.73
ERX633345.33.dc.fltr_60_fna	Imitervirales	IM	58.2958	36.56
ERX633345.33.dc.fltr_80_fna	Imitervirales	IM	87.5406	36.64
ERX633356.44.dc.fltr	Imitervirales	IM_01	100	33.42
ERX633356.44.dc.fltr_60_fna	Imitervirales	IM_01	49.2285	34.17
ERX633356.44.dc.fltr_80_fna	Imitervirales	IM_01	74.4088	33.78
ERX682739.20.dc.fltr	Imitervirales	IM_18	100	23.02
ERX682739.20.dc.fltr_60_fna	Imitervirales	IM_18	58.3388	23.04
ERX682739.20.dc.fltr_80_fna	Imitervirales	IM_18	84.8981	23.04
fltr_TARA_AON_NCLDV_00001	Imitervirales	IM_08	100	25.32
fltr_TARA_AON_NCLDV_00001_60_fna	Imitervirales	IM_08	55.2171	25.64
fltr_TARA_AON_NCLDV_00001_80_fna	Imitervirales	IM_08	86.8886	25.36
fltr_TARA_AON_NCLDV_00004	Imitervirales	IM_01	100	28.33
fltr_TARA_AON_NCLDV_00004_60_fna	Imitervirales	IM_01	47.9905	29.42
fltr_TARA_AON_NCLDV_00004_80_fna	Imitervirales	IM_01	85.9382	27.95
fltr_TARA_AON_NCLDV_00008	Imitervirales	IM_07	100	28.76
fltr_TARA_AON_NCLDV_00008_60_fna	Imitervirales	IM_07	59.052	28.84
fltr_TARA_AON_NCLDV_00008_80_fna	Imitervirales	IM_07	78.1276	28.92
fltr_TARA_AON_NCLDV_00009	Imitervirales	IM_01	100	29.72
fltr_TARA_AON_NCLDV_00009_60_fna	Imitervirales	IM_01	64.7623	29.61
fltr_TARA_AON_NCLDV_00009_80_fna	Imitervirales	IM_01	87.9976	29.82
fltr_TARA_AON_NCLDV_00014	Imitervirales	IM_01	100	23.15
fltr_TARA_AON_NCLDV_00014_60_fna	Imitervirales	IM_01	62.734	22.88
fltr_TARA_AON_NCLDV_00014_80_fna	Imitervirales	IM_01	72.9837	23.36
fltr_TARA_AON_NCLDV_00027	Imitervirales	IM_01	100	33.7
fltr_TARA_AON_NCLDV_00027_60_fna	Imitervirales	IM_01	62.0602	33.73
fltr_TARA_AON_NCLDV_00027_80_fna	Imitervirales	IM_01	88.7977	33.71
fltr_TARA_AON_NCLDV_00035	Imitervirales	IM_01	100	33.76
fltr_TARA_AON_NCLDV_00035_60_fna	Imitervirales	IM_01	67.6791	33.33
fltr_TARA_AON_NCLDV_00035_80_fna	Imitervirales	IM_01	64.4528	33.89
fltr_TARA_AON_NCLDV_00042	Imitervirales	IM_01	100	28.59
fltr_TARA_AON_NCLDV_00042_60_fna	Imitervirales	IM_01	74.7461	28.7
fltr_TARA_AON_NCLDV_00042_80_fna	Imitervirales	IM_01	84.1024	29.03
fltr_TARA_AOS_NCLDV_00007	Imitervirales	IM_01	100	28.03
fltr_TARA_AOS_NCLDV_00007_60_fna	Imitervirales	IM_01	56.2398	27.94
fltr_TARA_AOS_NCLDV_00007_80_fna	Imitervirales	IM_01	80.4465	27.99
fltr_TARA_AOS_NCLDV_00011	Imitervirales	IM_01	100	24.57
fltr_TARA_AOS_NCLDV_00011_60_fna	Imitervirales	IM_01	62.0855	24.19
fltr_TARA_AOS_NCLDV_00011_80_fna	Imitervirales	IM_01	77.7945	24.42
fltr_TARA_AOS_NCLDV_00012	Imitervirales	IM_01	100	28.74
fltr_TARA_AOS_NCLDV_00012_60_fna	Imitervirales	IM_01	43.7096	29.43
fltr_TARA_AOS_NCLDV_00012_80_fna	Imitervirales	IM_01	82.4615	28.52
fltr_TARA_AOS_NCLDV_00021	Imitervirales	IM_01	100	23.59
fltr_TARA_AOS_NCLDV_00021_60_fna	Imitervirales	IM_01	54.7108	24.09
fltr_TARA_AOS_NCLDV_00021_80_fna	Imitervirales	IM_01	69.5169	23.12
fltr_TARA_ARC_NCLDV_00001	Imitervirales	IM_07	100	25.23
fltr_TARA_ARC_NCLDV_00001_60_fna	Imitervirales	IM_07	53.5436	25.05
fltr_TARA_ARC_NCLDV_00001_80_fna	Imitervirales	IM_07	78.2992	25.2
fltr_TARA_ARC_NCLDV_00002	Imitervirales	IM_13	100	30.14
fltr_TARA_ARC_NCLDV_00002_60_fna	Imitervirales	IM_13	58.6419	30.09
fltr_TARA_ARC_NCLDV_00002_80_fna	Imitervirales	IM_13	82.9401	30.32
fltr_TARA_ARC_NCLDV_00004	Imitervirales	IM_16	100	19.51
fltr_TARA_ARC_NCLDV_00004_60_fna	Imitervirales	IM_16	55.1953	19.7
fltr_TARA_ARC_NCLDV_00004_80_fna	Imitervirales	IM_16	83.5977	19.56
fltr_TARA_ARC_NCLDV_00005	Imitervirales	IM_07	100	27.7
fltr_TARA_ARC_NCLDV_00005_60_fna	Imitervirales	IM_07	57.4317	28.05
fltr_TARA_ARC_NCLDV_00005_80_fna	Imitervirales	IM_07	76.8988	27.67
fltr_TARA_ARC_NCLDV_00006	Imitervirales	IM_07	100	33.31
fltr_TARA_ARC_NCLDV_00006_60_fna	Imitervirales	IM_07	50.2699	33.52
fltr_TARA_ARC_NCLDV_00006_80_fna	Imitervirales	IM_07	72.623	33.48
fltr_TARA_ARC_NCLDV_00007	Imitervirales	IM_07	100	37.61
fltr_TARA_ARC_NCLDV_00007_60_fna	Imitervirales	IM_07	55.9937	37.67
fltr_TARA_ARC_NCLDV_00007_80_fna	Imitervirales	IM_07	80.8339	37.49
fltr_TARA_ARC_NCLDV_00010	Imitervirales	IM_07	100	27.82
fltr_TARA_ARC_NCLDV_00010_60_fna	Imitervirales	IM_07	67.535	27.9
fltr_TARA_ARC_NCLDV_00010_80_fna	Imitervirales	IM_07	85.9765	27.84
fltr_TARA_ARC_NCLDV_00015	Imitervirales	IM_01	100	29.3
fltr_TARA_ARC_NCLDV_00015_60_fna	Imitervirales	IM_01	53.6414	29.2
fltr_TARA_ARC_NCLDV_00015_80_fna	Imitervirales	IM_01	73.3463	29.41
fltr_TARA_ARC_NCLDV_00017	Imitervirales	IM_07	100	29.01
fltr_TARA_ARC_NCLDV_00017_60_fna	Imitervirales	IM_07	62.8809	29.03
fltr_TARA_ARC_NCLDV_00017_80_fna	Imitervirales	IM_07	83.63	29
fltr_TARA_ARC_NCLDV_00018	Imitervirales	IM_01	100	27.94
fltr_TARA_ARC_NCLDV_00018_60_fna	Imitervirales	IM_01	50.3861	28.22
fltr_TARA_ARC_NCLDV_00018_80_fna	Imitervirales	IM_01	75.3851	27.87
fltr_TARA_ARC_NCLDV_00022	Imitervirales	IM_01	100	29.11
fltr_TARA_ARC_NCLDV_00022_60_fna	Imitervirales	IM_01	50.0742	29.3
fltr_TARA_ARC_NCLDV_00022_80_fna	Imitervirales	IM_01	81.5612	29.23
fltr_TARA_ARC_NCLDV_00025	Imitervirales	IM_01	100	20.77
fltr_TARA_ARC_NCLDV_00025_60_fna	Imitervirales	IM_01	70.0111	20.5
fltr_TARA_ARC_NCLDV_00025_80_fna	Imitervirales	IM_01	70.6663	20.51
fltr_TARA_ARC_NCLDV_00029	Imitervirales	IM_01	100	33.45
fltr_TARA_ARC_NCLDV_00029_60_fna	Imitervirales	IM_01	51.955	33.69
fltr_TARA_ARC_NCLDV_00029_80_fna	Imitervirales	IM_01	95.1411	33.39
fltr_TARA_ARC_NCLDV_00033	Imitervirales	IM_09	100	24.54
fltr_TARA_ARC_NCLDV_00033_60_fna	Imitervirales	IM_09	56.3277	24.39
fltr_TARA_ARC_NCLDV_00033_80_fna	Imitervirales	IM_09	74.7956	24.59
fltr_TARA_ARC_NCLDV_00041	Imitervirales	IM_01	100	32.34
fltr_TARA_ARC_NCLDV_00041_60_fna	Imitervirales	IM_01	57.0659	32.7
fltr_TARA_ARC_NCLDV_00041_80_fna	Imitervirales	IM_01	71.0893	32.5
fltr_TARA_ARC_NCLDV_00042	Imitervirales	IM_01	100	37.07
fltr_TARA_ARC_NCLDV_00042_60_fna	Imitervirales	IM_01	67.34	37.12
fltr_TARA_ARC_NCLDV_00042_80_fna	Imitervirales	IM_01	62.4698	36.79
fltr_TARA_ARC_NCLDV_00045	Imitervirales	IM_09	100	33.56
fltr_TARA_ARC_NCLDV_00045_60_fna	Imitervirales	IM_09	57.6463	33.77
fltr_TARA_ARC_NCLDV_00045_80_fna	Imitervirales	IM_09	75.82	33.79
fltr_TARA_ARC_NCLDV_00048	Imitervirales	IM_01	100	50.01
fltr_TARA_ARC_NCLDV_00048_60_fna	Imitervirales	IM_01	64.3329	50.02
fltr_TARA_ARC_NCLDV_00048_80_fna	Imitervirales	IM_01	84.1471	49.86
fltr_TARA_ARC_NCLDV_00050	Imitervirales	IM_01	100	21.39
fltr_TARA_ARC_NCLDV_00050_60_fna	Imitervirales	IM_01	55.9074	21.44
fltr_TARA_ARC_NCLDV_00050_80_fna	Imitervirales	IM_01	82.6391	21.47
fltr_TARA_ARC_NCLDV_00051	Imitervirales	IM_12	100	36.6
fltr_TARA_ARC_NCLDV_00051_60_fna	Imitervirales	IM_12	65.1966	36.74
fltr_TARA_ARC_NCLDV_00051_80_fna	Imitervirales	IM_12	71.0385	36.67
fltr_TARA_ARC_NCLDV_00055	Imitervirales	IM_01	100	25.89
fltr_TARA_ARC_NCLDV_00055_60_fna	Imitervirales	IM_01	55.3144	25.56
fltr_TARA_ARC_NCLDV_00055_80_fna	Imitervirales	IM_01	78.9379	25.87
fltr_TARA_ARC_NCLDV_00063	Imitervirales	IM_09	100	27.16
fltr_TARA_ARC_NCLDV_00063_60_fna	Imitervirales	IM_09	57.0572	26.96
fltr_TARA_ARC_NCLDV_00063_80_fna	Imitervirales	IM_09	74.9275	26.78
fltr_TARA_ARC_NCLDV_00065	Imitervirales	IM_01	100	31.53
fltr_TARA_ARC_NCLDV_00065_60_fna	Imitervirales	IM_01	59.9173	31.73
fltr_TARA_ARC_NCLDV_00065_80_fna	Imitervirales	IM_01	73.7649	31.62
fltr_TARA_ARC_NCLDV_00066	Imitervirales	IM_16	100	23.16
fltr_TARA_ARC_NCLDV_00066_60_fna	Imitervirales	IM_16	48.0989	23.48
fltr_TARA_ARC_NCLDV_00066_80_fna	Imitervirales	IM_16	60.5849	22.97
fltr_TARA_ARC_NCLDV_00067	Imitervirales	IM_01	100	33.46
fltr_TARA_ARC_NCLDV_00067_60_fna	Imitervirales	IM_01	68.3123	33.33
fltr_TARA_ARC_NCLDV_00067_80_fna	Imitervirales	IM_01	64.1649	33.21
fltr_TARA_ARC_NCLDV_00071	Imitervirales	IM_13	100	27.58
fltr_TARA_ARC_NCLDV_00071_60_fna	Imitervirales	IM_13	45.6506	27.83
fltr_TARA_ARC_NCLDV_00071_80_fna	Imitervirales	IM_13	71.6584	27.89
fltr_TARA_ARC_NCLDV_00075	Imitervirales	IM_01	100	29.68
fltr_TARA_ARC_NCLDV_00075_60_fna	Imitervirales	IM_01	55.1503	29.45
fltr_TARA_ARC_NCLDV_00075_80_fna	Imitervirales	IM_01	81.8539	29.95
fltr_TARA_ARC_NCLDV_00077	Imitervirales	IM_09	100	38.58
fltr_TARA_ARC_NCLDV_00077_60_fna	Imitervirales	IM_09	58.8072	38.28
fltr_TARA_ARC_NCLDV_00077_80_fna	Imitervirales	IM_09	72.3951	38.61
fltr_TARA_ARC_NCLDV_00080	Imitervirales	IM_12	100	29.18
fltr_TARA_ARC_NCLDV_00080_60_fna	Imitervirales	IM_12	63.8293	29.16
fltr_TARA_ARC_NCLDV_00080_80_fna	Imitervirales	IM_12	84.6731	29.25
fltr_TARA_ARC_NCLDV_00081	Imitervirales	IM_01	100	36.33
fltr_TARA_ARC_NCLDV_00081_60_fna	Imitervirales	IM_01	60.2319	36.21
fltr_TARA_ARC_NCLDV_00081_80_fna	Imitervirales	IM_01	68.2783	36.22
fltr_TARA_ARC_NCLDV_00082	Imitervirales	IM_09	100	40.78
fltr_TARA_ARC_NCLDV_00082_60_fna	Imitervirales	IM_09	58.4417	40.8
fltr_TARA_ARC_NCLDV_00082_80_fna	Imitervirales	IM_09	69.7675	40.52
fltr_TARA_ARC_NCLDV_00086	Imitervirales	IM_01	100	33.17
fltr_TARA_ARC_NCLDV_00086_60_fna	Imitervirales	IM_01	59.9662	33.21
fltr_TARA_ARC_NCLDV_00086_80_fna	Imitervirales	IM_01	91.8926	33.05
fltr_TARA_ARC_NCLDV_00087	Imitervirales	IM_09	100	33.86
fltr_TARA_ARC_NCLDV_00087_60_fna	Imitervirales	IM_09	51.9383	33.73
fltr_TARA_ARC_NCLDV_00087_80_fna	Imitervirales	IM_09	74.8153	33.76
fltr_TARA_ARC_NCLDV_00089	Imitervirales	IM_01	100	32.29
fltr_TARA_ARC_NCLDV_00089_60_fna	Imitervirales	IM_01	63.9029	32.07
fltr_TARA_ARC_NCLDV_00089_80_fna	Imitervirales	IM_01	62.4279	32.44
fltr_TARA_ARC_NCLDV_00092	Imitervirales	IM_01	100	27.85
fltr_TARA_ARC_NCLDV_00092_60_fna	Imitervirales	IM_01	63.9681	27.88
fltr_TARA_ARC_NCLDV_00092_80_fna	Imitervirales	IM_01	74.0423	27.87
fltr_TARA_ARC_NCLDV_00093	Imitervirales	IM_09	100	33.87
fltr_TARA_ARC_NCLDV_00093_60_fna	Imitervirales	IM_09	59.152	33.79
fltr_TARA_ARC_NCLDV_00093_80_fna	Imitervirales	IM_09	60.2109	33.42
fltr_TARA_ARC_NCLDV_00098	Imitervirales	IM_01	100	32.63
fltr_TARA_ARC_NCLDV_00098_60_fna	Imitervirales	IM_01	39.7144	32.5
fltr_TARA_ARC_NCLDV_00098_80_fna	Imitervirales	IM_01	70.0694	32.5
fltr_TARA_ARC_NCLDV_00099	Imitervirales	IM_09	100	31.15
fltr_TARA_ARC_NCLDV_00099_60_fna	Imitervirales	IM_09	57.5452	31.28
fltr_TARA_ARC_NCLDV_00099_80_fna	Imitervirales	IM_09	89.3008	31.12
fltr_TARA_ARC_NCLDV_00100	Imitervirales	IM_01	100	28.2
fltr_TARA_ARC_NCLDV_00100_60_fna	Imitervirales	IM_01	64.0283	28.34
fltr_TARA_ARC_NCLDV_00100_80_fna	Imitervirales	IM_01	65.0306	28.25
fltr_TARA_ARC_NCLDV_00103	Imitervirales	IM_01	100	31.84
fltr_TARA_ARC_NCLDV_00103_60_fna	Imitervirales	IM_01	52.0552	31.86
fltr_TARA_ARC_NCLDV_00103_80_fna	Imitervirales	IM_01	74.2125	31.83
fltr_TARA_ARC_NCLDV_00107	Imitervirales	IM_01	100	29.75
fltr_TARA_ARC_NCLDV_00107_60_fna	Imitervirales	IM_01	81.6327	29.99
fltr_TARA_ARC_NCLDV_00107_80_fna	Imitervirales	IM_01	71.6788	29.7
fltr_TARA_ARC_NCLDV_00122	Imitervirales	IM_01	100	38.27
fltr_TARA_ARC_NCLDV_00122_60_fna	Imitervirales	IM_01	39.454	38.12
fltr_TARA_ARC_NCLDV_00122_80_fna	Imitervirales	IM_01	67.6535	38.26
fltr_TARA_ARC_NCLDV_00124	Imitervirales	IM_12	100	20.91
fltr_TARA_ARC_NCLDV_00124_60_fna	Imitervirales	IM_12	45.8427	21.67
fltr_TARA_ARC_NCLDV_00124_80_fna	Imitervirales	IM_12	86.444	21.08
fltr_TARA_ARC_NCLDV_00126	Imitervirales	IM_09	100	31.43
fltr_TARA_ARC_NCLDV_00126_60_fna	Imitervirales	IM_09	46.6864	31.56
fltr_TARA_ARC_NCLDV_00126_80_fna	Imitervirales	IM_09	57.5802	31.41
fltr_TARA_ARC_NCLDV_00133	Imitervirales	IM_12	100	22.52
fltr_TARA_ARC_NCLDV_00133_60_fna	Imitervirales	IM_12	76.3086	22.51
fltr_TARA_ARC_NCLDV_00133_80_fna	Imitervirales	IM_12	71.5182	22.43
fltr_TARA_ARC_NCLDV_00136	Imitervirales	IM_01	100	30.69
fltr_TARA_ARC_NCLDV_00136_60_fna	Imitervirales	IM_01	72.0152	30.78
fltr_TARA_ARC_NCLDV_00136_80_fna	Imitervirales	IM_01	81.405	30.59
fltr_TARA_ARC_NCLDV_00146	Imitervirales	IM_01	100	42.72
fltr_TARA_ARC_NCLDV_00146_60_fna	Imitervirales	IM_01	72.362	42.52
fltr_TARA_ARC_NCLDV_00146_80_fna	Imitervirales	IM_01	80.1004	42.54
fltr_TARA_ARC_NCLDV_00147	Imitervirales	IM_12	100	22.83
fltr_TARA_ARC_NCLDV_00147_60_fna	Imitervirales	IM_12	77.5539	22.73
fltr_TARA_ARC_NCLDV_00147_80_fna	Imitervirales	IM_12	63.5312	23.35
fltr_TARA_ARC_NCLDV_00149	Imitervirales	IM_08	100	23.7
fltr_TARA_ARC_NCLDV_00149_60_fna	Imitervirales	IM_08	54.0375	24.42
fltr_TARA_ARC_NCLDV_00149_80_fna	Imitervirales	IM_08	72.4395	23.47
fltr_TARA_ARC_NCLDV_00162	Imitervirales	IM_07	100	30.36
fltr_TARA_ARC_NCLDV_00162_60_fna	Imitervirales	IM_07	60.3626	29.93
fltr_TARA_ARC_NCLDV_00162_80_fna	Imitervirales	IM_07	98.39	30.42
fltr_TARA_ION_NCLDV_00001	Imitervirales	IM_16	100	24.04
fltr_TARA_ION_NCLDV_00001_60_fna	Imitervirales	IM_16	63.0755	24.15
fltr_TARA_ION_NCLDV_00001_80_fna	Imitervirales	IM_16	80.0749	24.05
fltr_TARA_ION_NCLDV_00003	Imitervirales	IM_16	100	24.21
fltr_TARA_ION_NCLDV_00003_60_fna	Imitervirales	IM_16	61.2979	24.23
fltr_TARA_ION_NCLDV_00003_80_fna	Imitervirales	IM_16	74.9989	24.12
fltr_TARA_ION_NCLDV_00004	Imitervirales	IM_16	100	23.07
fltr_TARA_ION_NCLDV_00004_60_fna	Imitervirales	IM_16	55.5101	23.13
fltr_TARA_ION_NCLDV_00004_80_fna	Imitervirales	IM_16	80.8499	23.23
fltr_TARA_ION_NCLDV_00005	Imitervirales	IM_07	100	27.38
fltr_TARA_ION_NCLDV_00005_60_fna	Imitervirales	IM_07	65.5929	27.6
fltr_TARA_ION_NCLDV_00005_80_fna	Imitervirales	IM_07	75.6617	27.43
fltr_TARA_ION_NCLDV_00006	Imitervirales	IM_16	100	20.71
fltr_TARA_ION_NCLDV_00006_60_fna	Imitervirales	IM_16	60.7184	20.44
fltr_TARA_ION_NCLDV_00006_80_fna	Imitervirales	IM_16	80.9807	20.88
fltr_TARA_MED_NCLDV_00001	Imitervirales	IM_08	100	22.36
fltr_TARA_MED_NCLDV_00001_60_fna	Imitervirales	IM_08	62.2891	22.25
fltr_TARA_MED_NCLDV_00001_80_fna	Imitervirales	IM_08	77.4001	22.36
fltr_TARA_MED_NCLDV_00003	Imitervirales	IM_16	100	25.62
fltr_TARA_MED_NCLDV_00003_60_fna	Imitervirales	IM_16	65.5889	25.5
fltr_TARA_MED_NCLDV_00003_80_fna	Imitervirales	IM_16	78.213	25.61
fltr_TARA_MED_NCLDV_00005	Imitervirales	IM_16	100	22.34
fltr_TARA_MED_NCLDV_00005_60_fna	Imitervirales	IM_16	69.4302	22.33
fltr_TARA_MED_NCLDV_00005_80_fna	Imitervirales	IM_16	85.2641	22.32
fltr_TARA_MED_NCLDV_00008	Imitervirales	IM_07	100	25.26
fltr_TARA_MED_NCLDV_00008_60_fna	Imitervirales	IM_07	62.9632	25.32
fltr_TARA_MED_NCLDV_00008_80_fna	Imitervirales	IM_07	73.2441	25.09
fltr_TARA_MED_NCLDV_00010	Imitervirales	IM_16	100	24.96
fltr_TARA_MED_NCLDV_00010_60_fna	Imitervirales	IM_16	54.5717	25.21
fltr_TARA_MED_NCLDV_00010_80_fna	Imitervirales	IM_16	83.4579	24.93
fltr_TARA_MED_NCLDV_00013	Imitervirales	IM_01	100	25.28
fltr_TARA_MED_NCLDV_00013_60_fna	Imitervirales	IM_01	57.3554	25.15
fltr_TARA_MED_NCLDV_00013_80_fna	Imitervirales	IM_01	85.9363	25.18
fltr_TARA_MED_NCLDV_00015	Imitervirales	IM_07	100	23.45
fltr_TARA_MED_NCLDV_00015_60_fna	Imitervirales	IM_07	63.1351	23.41
fltr_TARA_MED_NCLDV_00015_80_fna	Imitervirales	IM_07	78.6964	23.43
fltr_TARA_MED_NCLDV_00017	Imitervirales	IM_07	100	22.19
fltr_TARA_MED_NCLDV_00017_60_fna	Imitervirales	IM_07	53.4457	22.21
fltr_TARA_MED_NCLDV_00017_80_fna	Imitervirales	IM_07	79.9297	22.17
fltr_TARA_MED_NCLDV_00018	Imitervirales	IM_01	100	32.39
fltr_TARA_MED_NCLDV_00018_60_fna	Imitervirales	IM_01	51.6739	32.4
fltr_TARA_MED_NCLDV_00018_80_fna	Imitervirales	IM_01	81.7967	32.53
fltr_TARA_MED_NCLDV_00019	Imitervirales	IM_01	100	34.09
fltr_TARA_MED_NCLDV_00019_60_fna	Imitervirales	IM_01	56.9946	34.47
fltr_TARA_MED_NCLDV_00019_80_fna	Imitervirales	IM_01	84.5367	34.15
fltr_TARA_MED_NCLDV_00021	Imitervirales	IM_01	100	27.41
fltr_TARA_MED_NCLDV_00021_60_fna	Imitervirales	IM_01	62.2537	26.83
fltr_TARA_MED_NCLDV_00021_80_fna	Imitervirales	IM_01	79.4412	27.23
fltr_TARA_MED_NCLDV_00022	Imitervirales	IM	100	20.9
fltr_TARA_MED_NCLDV_00022_60_fna	Imitervirales	IM	60.0376	21.21
fltr_TARA_MED_NCLDV_00022_80_fna	Imitervirales	IM	74.533	20.9
fltr_TARA_MED_NCLDV_00026	Imitervirales	IM_01	100	29.88
fltr_TARA_MED_NCLDV_00026_60_fna	Imitervirales	IM_01	55.2372	30.53
fltr_TARA_MED_NCLDV_00026_80_fna	Imitervirales	IM_01	76.6649	29.84
fltr_TARA_MED_NCLDV_00027	Imitervirales	IM_01	100	29.44
fltr_TARA_MED_NCLDV_00027_60_fna	Imitervirales	IM_01	45.1966	29
fltr_TARA_MED_NCLDV_00027_80_fna	Imitervirales	IM_01	80.9389	29.47
fltr_TARA_MED_NCLDV_00028	Imitervirales	IM_01	100	36.68
fltr_TARA_MED_NCLDV_00028_60_fna	Imitervirales	IM_01	56.5917	36.79
fltr_TARA_MED_NCLDV_00028_80_fna	Imitervirales	IM_01	76.649	36.83
fltr_TARA_MED_NCLDV_00029	Imitervirales	IM_01	100	27.01
fltr_TARA_MED_NCLDV_00029_60_fna	Imitervirales	IM_01	59.344	26.99
fltr_TARA_MED_NCLDV_00029_80_fna	Imitervirales	IM_01	87.6166	27.03
fltr_TARA_MED_NCLDV_00030	Imitervirales	IM_01	100	28.41
fltr_TARA_MED_NCLDV_00030_60_fna	Imitervirales	IM_01	62.0603	28.06
fltr_TARA_MED_NCLDV_00030_80_fna	Imitervirales	IM_01	72.0149	28.52
fltr_TARA_MED_NCLDV_00031	Imitervirales	IM_01	100	25.48
fltr_TARA_MED_NCLDV_00031_60_fna	Imitervirales	IM_01	52.4055	25.4
fltr_TARA_MED_NCLDV_00031_80_fna	Imitervirales	IM_01	87.5037	25.4
fltr_TARA_MED_NCLDV_00032	Imitervirales	IM_01	100	27.9
fltr_TARA_MED_NCLDV_00032_60_fna	Imitervirales	IM_01	60.6077	27.8
fltr_TARA_MED_NCLDV_00032_80_fna	Imitervirales	IM_01	84.013	27.68
fltr_TARA_MED_NCLDV_00033	Imitervirales	IM_16	100	19.98
fltr_TARA_MED_NCLDV_00033_60_fna	Imitervirales	IM_16	75.815	19.79
fltr_TARA_MED_NCLDV_00033_80_fna	Imitervirales	IM_16	84.3097	20.08
fltr_TARA_MED_NCLDV_00035	Imitervirales	IM_01	100	27.52
fltr_TARA_MED_NCLDV_00035_60_fna	Imitervirales	IM_01	62.4271	27.55
fltr_TARA_MED_NCLDV_00035_80_fna	Imitervirales	IM_01	82.296	27.54
fltr_TARA_MED_NCLDV_00037	Imitervirales	IM_01	100	25.81
fltr_TARA_MED_NCLDV_00037_60_fna	Imitervirales	IM_01	55.3431	25.83
fltr_TARA_MED_NCLDV_00037_80_fna	Imitervirales	IM_01	71.257	25.97
fltr_TARA_MED_NCLDV_00038	Imitervirales	IM_01	100	28.32
fltr_TARA_MED_NCLDV_00038_60_fna	Imitervirales	IM_01	56.1194	28.84
fltr_TARA_MED_NCLDV_00038_80_fna	Imitervirales	IM_01	72.7999	28.5
fltr_TARA_MED_NCLDV_00041	Imitervirales	IM_09	100	23.94
fltr_TARA_MED_NCLDV_00041_60_fna	Imitervirales	IM_09	67.46	23.72
fltr_TARA_MED_NCLDV_00041_80_fna	Imitervirales	IM_09	84.1018	23.99
fltr_TARA_MED_NCLDV_00043	Imitervirales	IM_01	100	29.29
fltr_TARA_MED_NCLDV_00043_60_fna	Imitervirales	IM_01	60.7036	29.29
fltr_TARA_MED_NCLDV_00043_80_fna	Imitervirales	IM_01	73.7007	29.36
fltr_TARA_MED_NCLDV_00051	Imitervirales	IM_09	100	30.43
fltr_TARA_MED_NCLDV_00051_60_fna	Imitervirales	IM_09	50.171	30.38
fltr_TARA_MED_NCLDV_00051_80_fna	Imitervirales	IM_09	66.7931	30.39
fltr_TARA_MED_NCLDV_00054	Imitervirales	IM_01	100	30.03
fltr_TARA_MED_NCLDV_00054_60_fna	Imitervirales	IM_01	54.5307	29.87
fltr_TARA_MED_NCLDV_00054_80_fna	Imitervirales	IM_01	76.4466	29.83
fltr_TARA_MED_NCLDV_00056	Imitervirales	IM_01	100	22.21
fltr_TARA_MED_NCLDV_00056_60_fna	Imitervirales	IM_01	55.0048	22.33
fltr_TARA_MED_NCLDV_00056_80_fna	Imitervirales	IM_01	84.3319	22.15
fltr_TARA_MED_NCLDV_00058	Imitervirales	IM_01	100	27.49
fltr_TARA_MED_NCLDV_00058_60_fna	Imitervirales	IM_01	55.9653	27.68
fltr_TARA_MED_NCLDV_00058_80_fna	Imitervirales	IM_01	89.183	27.5
fltr_TARA_MED_NCLDV_00061	Imitervirales	IM_01	100	25.75
fltr_TARA_MED_NCLDV_00061_60_fna	Imitervirales	IM_01	58.5851	25.73
fltr_TARA_MED_NCLDV_00061_80_fna	Imitervirales	IM_01	78.5134	25.66
fltr_TARA_MED_NCLDV_00063	Imitervirales	IM_01	100	31.37
fltr_TARA_MED_NCLDV_00063_60_fna	Imitervirales	IM_01	59.722	31.23
fltr_TARA_MED_NCLDV_00063_80_fna	Imitervirales	IM_01	76.4298	31.37
fltr_TARA_MED_NCLDV_00066	Imitervirales	IM_01	100	28.08
fltr_TARA_MED_NCLDV_00066_60_fna	Imitervirales	IM_01	47.8653	27.83
fltr_TARA_MED_NCLDV_00066_80_fna	Imitervirales	IM_01	86.4559	28.16
fltr_TARA_MED_NCLDV_00074	Imitervirales	IM_01	100	42.66
fltr_TARA_MED_NCLDV_00074_60_fna	Imitervirales	IM_01	58.3163	42.33
fltr_TARA_MED_NCLDV_00074_80_fna	Imitervirales	IM_01	82.4067	42.82
fltr_TARA_MED_NCLDV_00077	Imitervirales	IM_01	100	23.07
fltr_TARA_MED_NCLDV_00077_60_fna	Imitervirales	IM_01	49.7301	22.3
fltr_TARA_MED_NCLDV_00077_80_fna	Imitervirales	IM_01	74.295	23.25
fltr_TARA_MED_NCLDV_00082	Imitervirales	IM_01	100	28.52
fltr_TARA_MED_NCLDV_00082_60_fna	Imitervirales	IM_01	48.7957	28.48
fltr_TARA_MED_NCLDV_00082_80_fna	Imitervirales	IM_01	79.7825	28.56
fltr_TARA_MED_NCLDV_00088	Imitervirales	IM_01	100	27.42
fltr_TARA_MED_NCLDV_00088_60_fna	Imitervirales	IM_01	50.6009	27.3
fltr_TARA_MED_NCLDV_00088_80_fna	Imitervirales	IM_01	83.3699	27.56
fltr_TARA_MED_NCLDV_00089	Imitervirales	IM_01	100	28.91
fltr_TARA_MED_NCLDV_00089_60_fna	Imitervirales	IM_01	58.3219	28.69
fltr_TARA_MED_NCLDV_00089_80_fna	Imitervirales	IM_01	65.5548	28.76
fltr_TARA_MED_NCLDV_00111	Imitervirales	IM_01	100	29.31
fltr_TARA_MED_NCLDV_00111_60_fna	Imitervirales	IM_01	37.7459	29.54
fltr_TARA_MED_NCLDV_00111_80_fna	Imitervirales	IM_01	75.6168	28.87
fltr_TARA_MED_NCLDV_00120	Imitervirales	IM_01	100	60.4
fltr_TARA_MED_NCLDV_00120_60_fna	Imitervirales	IM_01	75.5783	60.7
fltr_TARA_MED_NCLDV_00120_80_fna	Imitervirales	IM_01	96.6345	60.46
fltr_TARA_MED_NCLDV_00124	Imitervirales	IM	100	22.65
fltr_TARA_MED_NCLDV_00124_60_fna	Imitervirales	IM	70.947	22.14
fltr_TARA_MED_NCLDV_00124_80_fna	Imitervirales	IM	97.6749	22.68
fltr_TARA_PON_NCLDV_00002	Imitervirales	IM_16	100	21.97
fltr_TARA_PON_NCLDV_00002_60_fna	Imitervirales	IM_16	59.0359	21.95
fltr_TARA_PON_NCLDV_00002_80_fna	Imitervirales	IM_16	70.5247	22.03
fltr_TARA_PON_NCLDV_00003	Imitervirales	IM_08	100	23.53
fltr_TARA_PON_NCLDV_00003_60_fna	Imitervirales	IM_08	63.67	23.45
fltr_TARA_PON_NCLDV_00003_80_fna	Imitervirales	IM_08	72.6044	23.51
fltr_TARA_PON_NCLDV_00005	Imitervirales	IM_01	100	24.12
fltr_TARA_PON_NCLDV_00005_60_fna	Imitervirales	IM_01	56.8669	24.5
fltr_TARA_PON_NCLDV_00005_80_fna	Imitervirales	IM_01	79.6457	24.36
fltr_TARA_PON_NCLDV_00007	Imitervirales	IM_01	100	30.23
fltr_TARA_PON_NCLDV_00007_60_fna	Imitervirales	IM_01	56.9571	30.7
fltr_TARA_PON_NCLDV_00007_80_fna	Imitervirales	IM_01	75.8284	30.09
fltr_TARA_PON_NCLDV_00011	Imitervirales	IM_01	100	23.95
fltr_TARA_PON_NCLDV_00011_60_fna	Imitervirales	IM_01	69.3821	24.08
fltr_TARA_PON_NCLDV_00011_80_fna	Imitervirales	IM_01	75.2826	23.79
fltr_TARA_PON_NCLDV_00025	Imitervirales	IM_01	100	30.51
fltr_TARA_PON_NCLDV_00025_60_fna	Imitervirales	IM_01	65.2367	30.39
fltr_TARA_PON_NCLDV_00025_80_fna	Imitervirales	IM_01	81.2176	30.4
fltr_TARA_PON_NCLDV_00032	Imitervirales	IM_01	100	36.14
fltr_TARA_PON_NCLDV_00032_60_fna	Imitervirales	IM_01	74.3174	36.01
fltr_TARA_PON_NCLDV_00032_80_fna	Imitervirales	IM_01	78.7583	36.47
fltr_TARA_PON_NCLDV_00041	Imitervirales	IM_01	100	26.95
fltr_TARA_PON_NCLDV_00041_60_fna	Imitervirales	IM_01	53.969	26.95
fltr_TARA_PON_NCLDV_00041_80_fna	Imitervirales	IM_01	84.7943	27.1
fltr_TARA_PSE_NCLDV_00002	Imitervirales	IM_16	100	24.17
fltr_TARA_PSE_NCLDV_00002_60_fna	Imitervirales	IM_16	60.6216	23.86
fltr_TARA_PSE_NCLDV_00002_80_fna	Imitervirales	IM_16	84.6399	24.1
fltr_TARA_PSE_NCLDV_00004	Imitervirales	IM_16	100	19.83
fltr_TARA_PSE_NCLDV_00004_60_fna	Imitervirales	IM_16	61.314	19.78
fltr_TARA_PSE_NCLDV_00004_80_fna	Imitervirales	IM_16	81.2767	19.72
fltr_TARA_PSE_NCLDV_00012	Imitervirales	IM_01	100	30.24
fltr_TARA_PSE_NCLDV_00012_60_fna	Imitervirales	IM_01	57.1257	30.53
fltr_TARA_PSE_NCLDV_00012_80_fna	Imitervirales	IM_01	76.5309	30.7
fltr_TARA_PSE_NCLDV_00014	Imitervirales	IM_01	100	25.61
fltr_TARA_PSE_NCLDV_00014_60_fna	Imitervirales	IM_01	51.5479	25.74
fltr_TARA_PSE_NCLDV_00014_80_fna	Imitervirales	IM_01	84.4157	25.68
fltr_TARA_PSE_NCLDV_00019	Imitervirales	IM_01	100	36.91
fltr_TARA_PSE_NCLDV_00019_60_fna	Imitervirales	IM_01	54.4441	37.42
fltr_TARA_PSE_NCLDV_00019_80_fna	Imitervirales	IM_01	71.7581	37.59
fltr_TARA_PSE_NCLDV_00023	Imitervirales	IM_01	100	25.28
fltr_TARA_PSE_NCLDV_00023_60_fna	Imitervirales	IM_01	60.3301	25.37
fltr_TARA_PSE_NCLDV_00023_80_fna	Imitervirales	IM_01	68.6759	25.16
fltr_TARA_PSW_NCLDV_00001	Imitervirales	IM_16	100	46.09
fltr_TARA_PSW_NCLDV_00001_60_fna	Imitervirales	IM_16	60.8878	46.07
fltr_TARA_PSW_NCLDV_00001_80_fna	Imitervirales	IM_16	76.2968	46.04
fltr_TARA_PSW_NCLDV_00002	Imitervirales	IM_08	100	21.37
fltr_TARA_PSW_NCLDV_00002_60_fna	Imitervirales	IM_08	56.2246	21.41
fltr_TARA_PSW_NCLDV_00002_80_fna	Imitervirales	IM_08	83.0486	21.38
fltr_TARA_PSW_NCLDV_00003	Imitervirales	IM_08	100	23.89
fltr_TARA_PSW_NCLDV_00003_60_fna	Imitervirales	IM_08	56.2432	23.84
fltr_TARA_PSW_NCLDV_00003_80_fna	Imitervirales	IM_08	79.0184	23.94
fltr_TARA_PSW_NCLDV_00004	Imitervirales	IM_16	100	23.76
fltr_TARA_PSW_NCLDV_00004_60_fna	Imitervirales	IM_16	59.8323	23.74
fltr_TARA_PSW_NCLDV_00004_80_fna	Imitervirales	IM_16	80.6573	23.78
fltr_TARA_PSW_NCLDV_00005	Imitervirales	IM_16	100	24.75
fltr_TARA_PSW_NCLDV_00005_60_fna	Imitervirales	IM_16	62.95	24.53
fltr_TARA_PSW_NCLDV_00005_80_fna	Imitervirales	IM_16	85.6343	24.73
fltr_TARA_PSW_NCLDV_00006	Imitervirales	IM_07	100	28.75
fltr_TARA_PSW_NCLDV_00006_60_fna	Imitervirales	IM_07	55.4036	28.7
fltr_TARA_PSW_NCLDV_00006_80_fna	Imitervirales	IM_07	75.6144	28.94
fltr_TARA_PSW_NCLDV_00008	Imitervirales	IM_07	100	23.86
fltr_TARA_PSW_NCLDV_00008_60_fna	Imitervirales	IM_07	71.3025	23.91
fltr_TARA_PSW_NCLDV_00008_80_fna	Imitervirales	IM_07	83.4933	23.85
fltr_TARA_PSW_NCLDV_00009	Imitervirales	IM_01	100	40.1
fltr_TARA_PSW_NCLDV_00009_60_fna	Imitervirales	IM_01	50.1461	39.65
fltr_TARA_PSW_NCLDV_00009_80_fna	Imitervirales	IM_01	78.7314	40.31
fltr_TARA_PSW_NCLDV_00011	Imitervirales	IM_12	100	21.13
fltr_TARA_PSW_NCLDV_00011_60_fna	Imitervirales	IM_12	66.4096	21.43
fltr_TARA_PSW_NCLDV_00011_80_fna	Imitervirales	IM_12	85.456	21.18
fltr_TARA_PSW_NCLDV_00013	Imitervirales	IM	100	20.18
fltr_TARA_PSW_NCLDV_00013_60_fna	Imitervirales	IM	47.2644	20.37
fltr_TARA_PSW_NCLDV_00013_80_fna	Imitervirales	IM	78.1536	20.3
fltr_TARA_PSW_NCLDV_00015	Imitervirales	IM_01	100	28.71
fltr_TARA_PSW_NCLDV_00015_60_fna	Imitervirales	IM_01	61.7827	28.78
fltr_TARA_PSW_NCLDV_00015_80_fna	Imitervirales	IM_01	73.1786	28.77
fltr_TARA_PSW_NCLDV_00016	Imitervirales	IM_01	100	35.7
fltr_TARA_PSW_NCLDV_00016_60_fna	Imitervirales	IM_01	50.0395	35.78
fltr_TARA_PSW_NCLDV_00016_80_fna	Imitervirales	IM_01	80.4387	35.6
fltr_TARA_PSW_NCLDV_00019	Imitervirales	IM_01	100	28.78
fltr_TARA_PSW_NCLDV_00019_60_fna	Imitervirales	IM_01	61.9221	29.69
fltr_TARA_PSW_NCLDV_00019_80_fna	Imitervirales	IM_01	84.1379	28.49
fltr_TARA_PSW_NCLDV_00023	Imitervirales	IM_01	100	20.69
fltr_TARA_PSW_NCLDV_00023_60_fna	Imitervirales	IM_01	48.7855	21.06
fltr_TARA_PSW_NCLDV_00023_80_fna	Imitervirales	IM_01	80.428	20.83
fltr_TARA_PSW_NCLDV_00025	Imitervirales	IM_01	100	29.8
fltr_TARA_PSW_NCLDV_00025_60_fna	Imitervirales	IM_01	67.0065	30.02
fltr_TARA_PSW_NCLDV_00025_80_fna	Imitervirales	IM_01	79.5069	30.13
fltr_TARA_PSW_NCLDV_00029	Imitervirales	IM_01	100	29.14
fltr_TARA_PSW_NCLDV_00029_60_fna	Imitervirales	IM_01	62.4784	29.26
fltr_TARA_PSW_NCLDV_00029_80_fna	Imitervirales	IM_01	77.0973	28.86
fltr_TARA_PSW_NCLDV_00035	Imitervirales	IM_01	100	28.96
fltr_TARA_PSW_NCLDV_00035_60_fna	Imitervirales	IM_01	60.346	29.1
fltr_TARA_PSW_NCLDV_00035_80_fna	Imitervirales	IM_01	82.6098	28.53
fltr_TARA_PSW_NCLDV_00047	Imitervirales	IM_12	100	41.53
fltr_TARA_PSW_NCLDV_00047_60_fna	Imitervirales	IM_12	45.1111	40.87
fltr_TARA_PSW_NCLDV_00047_80_fna	Imitervirales	IM_12	77.8422	41.53
fltr_TARA_PSW_NCLDV_00071	Imitervirales	IM_01	100	28.16
fltr_TARA_PSW_NCLDV_00071_60_fna	Imitervirales	IM_01	49.3754	28.01
fltr_TARA_PSW_NCLDV_00071_80_fna	Imitervirales	IM_01	97.5306	28.12
fltr_TARA_PSW_NCLDV_00072	Imitervirales	IM_01	100	30.26
fltr_TARA_PSW_NCLDV_00072_60_fna	Imitervirales	IM_01	64.6537	30.44
fltr_TARA_PSW_NCLDV_00072_80_fna	Imitervirales	IM_01	90.7893	30.27
fltr_TARA_SOC_NCLDV_00001	Imitervirales	IM_01	100	29.59
fltr_TARA_SOC_NCLDV_00001_60_fna	Imitervirales	IM_01	59.1899	29.83
fltr_TARA_SOC_NCLDV_00001_80_fna	Imitervirales	IM_01	70.3494	29.6
fltr_TARA_SOC_NCLDV_00008	Imitervirales	IM_01	100	46.12
fltr_TARA_SOC_NCLDV_00008_60_fna	Imitervirales	IM_01	50.9037	45.93
fltr_TARA_SOC_NCLDV_00008_80_fna	Imitervirales	IM_01	70.7801	45.81
fltr_TARA_SOC_NCLDV_00020	Imitervirales	IM_01	100	28.53
fltr_TARA_SOC_NCLDV_00020_60_fna	Imitervirales	IM_01	66.2093	28.64
fltr_TARA_SOC_NCLDV_00020_80_fna	Imitervirales	IM_01	76.307	28.51
fltr_TARA_SOC_NCLDV_00023	Imitervirales	IM_01	100	53
fltr_TARA_SOC_NCLDV_00023_60_fna	Imitervirales	IM_01	42.5063	53.02
fltr_TARA_SOC_NCLDV_00023_80_fna	Imitervirales	IM_01	61.4827	52.52
GCA_000889395.1_ViralProj59783.fltr	Imitervirales	IM_16	100	23.34
GCA_000889395.1_ViralProj59783.fltr_60_fna	Imitervirales	IM_16	58.5784	23.47
GCA_000889395.1_ViralProj59783.fltr_80_fna	Imitervirales	IM_16	86.1398	23.25
GCA_000893915.1_ViralProj74349.fltr	Imitervirales	IM_16	100	25.23
GCA_000893915.1_ViralProj74349.fltr_60_fna	Imitervirales	IM_16	62.8472	25.09
GCA_000893915.1_ViralProj74349.fltr_80_fna	Imitervirales	IM_16	77.1487	25.31
GCA_000922335.1_ViralProj258005.fltr	Imitervirales	IM_09	100	28.74
GCA_000922335.1_ViralProj258005.fltr_60_fna	Imitervirales	IM_09	57.1344	28.98
GCA_000922335.1_ViralProj258005.fltr_80_fna	Imitervirales	IM_09	70.176	29.11
GCA_002924545.1_ASM292454v1.fltr	Imitervirales	IM_16	100	25.3
GCA_002924545.1_ASM292454v1.fltr_60_fna	Imitervirales	IM_16	60.3144	25.63
GCA_002924545.1_ASM292454v1.fltr_80_fna	Imitervirales	IM_16	80.2069	25.32
GCA_002966215.1_ASM296621v1.fltr	Imitervirales	IM_16	100	26.57
GCA_002966215.1_ASM296621v1.fltr_60_fna	Imitervirales	IM_16	64.2989	26.49
GCA_002966215.1_ASM296621v1.fltr_80_fna	Imitervirales	IM_16	80.2277	26.5
GCA_002966235.1_ASM296623v1.fltr	Imitervirales	IM_16	100	26.4
GCA_002966235.1_ASM296623v1.fltr_60_fna	Imitervirales	IM_16	58.4471	26.51
GCA_002966235.1_ASM296623v1.fltr_80_fna	Imitervirales	IM_16	78.7597	26.4
GCA_002966255.1_ASM296625v1.fltr	Imitervirales	IM_16	100	21.42
GCA_002966255.1_ASM296625v1.fltr_60_fna	Imitervirales	IM_16	62.0661	21.53
GCA_002966255.1_ASM296625v1.fltr_80_fna	Imitervirales	IM_16	75.2817	21.09
GCA_002966275.1_ASM296627v1.fltr	Imitervirales	IM_16	100	28.68
GCA_002966275.1_ASM296627v1.fltr_60_fna	Imitervirales	IM_16	57.6428	28.64
GCA_002966275.1_ASM296627v1.fltr_80_fna	Imitervirales	IM_16	78.4259	28.72
GCA_002966375.1_ASM296637v1.fltr	Imitervirales	IM_16	100	27.56
GCA_002966375.1_ASM296637v1.fltr_60_fna	Imitervirales	IM_16	58.944	27.57
GCA_002966375.1_ASM296637v1.fltr_80_fna	Imitervirales	IM_16	80.1918	27.59
GCA_002966405.1_ASM296640v1.fltr	Imitervirales	IM_16	100	25.31
GCA_002966405.1_ASM296640v1.fltr_60_fna	Imitervirales	IM_16	61.2658	25.38
GCA_002966405.1_ASM296640v1.fltr_80_fna	Imitervirales	IM_16	79.8637	25.21
GCA_002966435.1_ASM296643v1.fltr	Imitervirales	IM_16	100	24.72
GCA_002966435.1_ASM296643v1.fltr_60_fna	Imitervirales	IM_16	59.807	24.79
GCA_002966435.1_ASM296643v1.fltr_80_fna	Imitervirales	IM_16	84.4378	24.75
GCA_003057795.1_ASM305779v1.fltr	Imitervirales	IM_12	100	41.18
GCA_003057795.1_ASM305779v1.fltr_60_fna	Imitervirales	IM_12	60.8958	40.94
GCA_003057795.1_ASM305779v1.fltr_80_fna	Imitervirales	IM_12	78.7345	41.36
GCA_003333145.1_ASM333314v1.fltr	Imitervirales	IM_01	100	28.37
GCA_003333145.1_ASM333314v1.fltr_60_fna	Imitervirales	IM_01	67.3206	28.46
GCA_003333145.1_ASM333314v1.fltr_80_fna	Imitervirales	IM_01	86.3984	28.3
GCA_003814045.1_ASM381404v1.fltr	Imitervirales	IM_16	100	31.51
GCA_003814045.1_ASM381404v1.fltr_60_fna	Imitervirales	IM_16	60.4134	31.34
GCA_003814045.1_ASM381404v1.fltr_80_fna	Imitervirales	IM_16	88.0749	31.36
GCA_003814085.1_ASM381408v1.fltr	Imitervirales	IM_16	100	31.19
GCA_003814085.1_ASM381408v1.fltr_60_fna	Imitervirales	IM_16	60.0215	31.18
GCA_003814085.1_ASM381408v1.fltr_80_fna	Imitervirales	IM_16	85.4251	31.15
GCA_003814125.1_ASM381412v1.fltr	Imitervirales	IM_16	100	35.89
GCA_003814125.1_ASM381412v1.fltr_60_fna	Imitervirales	IM_16	61.871	35.66
GCA_003814125.1_ASM381412v1.fltr_80_fna	Imitervirales	IM_16	77.0833	35.88
GCA_003814165.1_ASM381416v1.fltr	Imitervirales	IM_16	100	37.42
GCA_003814165.1_ASM381416v1.fltr_60_fna	Imitervirales	IM_16	59.2473	37.35
GCA_003814165.1_ASM381416v1.fltr_80_fna	Imitervirales	IM_16	83.3596	37.5
GCA_003814185.1_ASM381418v1.fltr	Imitervirales	IM_16	100	30.44
GCA_003814185.1_ASM381418v1.fltr_60_fna	Imitervirales	IM_16	58.1702	30.61
GCA_003814185.1_ASM381418v1.fltr_80_fna	Imitervirales	IM_16	78.1135	30.52
GCA_004151645.1_ASM415164v1.fltr	Imitervirales	IM_16	100	25.06
GCA_004151645.1_ASM415164v1.fltr_60_fna	Imitervirales	IM_16	60.1164	24.89
GCA_004151645.1_ASM415164v1.fltr_80_fna	Imitervirales	IM_16	81.8262	25.03
GCA_004156295.1_ASM415629v1.fltr	Imitervirales	IM_16	100	25.09
GCA_004156295.1_ASM415629v1.fltr_60_fna	Imitervirales	IM_16	56.2185	25.03
GCA_004156295.1_ASM415629v1.fltr_80_fna	Imitervirales	IM_16	80.7558	25.08
GCA_006118515.1_ASM611851v1.fltr	Imitervirales	IM_01	100	31.98
GCA_006118515.1_ASM611851v1.fltr_60_fna	Imitervirales	IM_01	58.49	31.78
GCA_006118515.1_ASM611851v1.fltr_80_fna	Imitervirales	IM_01	83.9931	31.85
GCA_006547245.1_ASM654724v1.fltr	Imitervirales	IM_01	100	25.05
GCA_006547245.1_ASM654724v1.fltr_60_fna	Imitervirales	IM_01	55.676	25.65
GCA_006547245.1_ASM654724v1.fltr_80_fna	Imitervirales	IM_01	81.6572	24.8
GCA_011604445.1_ASM1160444v1.fltr	Imitervirales	IM_12	100	41.68
GCA_011604445.1_ASM1160444v1.fltr_60_fna	Imitervirales	IM_12	51.7715	41.73
GCA_011604445.1_ASM1160444v1.fltr_80_fna	Imitervirales	IM_12	80.1076	41.57
GVMAG-M-3300000115-18.fltr	Imitervirales	IM_01	100	30.63
GVMAG-M-3300000115-18.fltr_60_fna	Imitervirales	IM_01	61.5236	30.92
GVMAG-M-3300000115-18.fltr_80_fna	Imitervirales	IM_01	70.8531	30.12
GVMAG-M-3300000115-19.fltr	Imitervirales	IM_08	100	23.37
GVMAG-M-3300000115-19.fltr_60_fna	Imitervirales	IM_08	51.7218	23.63
GVMAG-M-3300000115-19.fltr_80_fna	Imitervirales	IM_08	73.9079	23.41
GVMAG-M-3300000117-10.fltr	Imitervirales	IM_12	100	25.53
GVMAG-M-3300000117-10.fltr_60_fna	Imitervirales	IM_12	45.8345	25.9
GVMAG-M-3300000117-10.fltr_80_fna	Imitervirales	IM_12	78.2645	25.56
GVMAG-M-3300000517-4.fltr	Imitervirales	IM_01	100	26.45
GVMAG-M-3300000517-4.fltr_60_fna	Imitervirales	IM_01	69.7384	26.47
GVMAG-M-3300000517-4.fltr_80_fna	Imitervirales	IM_01	72.006	26.72
GVMAG-M-3300001348-24.fltr	Imitervirales	IM_01	100	30.72
GVMAG-M-3300001348-24.fltr_60_fna	Imitervirales	IM_01	67.6939	30.71
GVMAG-M-3300001348-24.fltr_80_fna	Imitervirales	IM_01	92.9819	30.91
GVMAG-M-3300001348-25.fltr	Imitervirales	IM_01	100	29.08
GVMAG-M-3300001348-25.fltr_60_fna	Imitervirales	IM_01	55.7924	29.06
GVMAG-M-3300001348-25.fltr_80_fna	Imitervirales	IM_01	78.6738	28.98
GVMAG-M-3300001351-8.fltr	Imitervirales	IM_07	100	27.21
GVMAG-M-3300001351-8.fltr_60_fna	Imitervirales	IM_07	59.2652	27.36
GVMAG-M-3300001351-8.fltr_80_fna	Imitervirales	IM_07	78.8772	27.12
GVMAG-M-3300002154-3.fltr	Imitervirales	IM_12	100	32.13
GVMAG-M-3300002154-3.fltr_60_fna	Imitervirales	IM_12	60.624	31.97
GVMAG-M-3300002154-3.fltr_80_fna	Imitervirales	IM_12	86.682	32.27
GVMAG-M-3300002242-2.fltr	Imitervirales	IM_01	100	33.24
GVMAG-M-3300002242-2.fltr_60_fna	Imitervirales	IM_01	60.5695	33.27
GVMAG-M-3300002242-2.fltr_80_fna	Imitervirales	IM_01	76.2485	33.38
GVMAG-M-3300002404-2.fltr	Imitervirales	IM_12	100	21.15
GVMAG-M-3300002404-2.fltr_60_fna	Imitervirales	IM_12	43.3731	21.49
GVMAG-M-3300002404-2.fltr_80_fna	Imitervirales	IM_12	86.0829	21.1
GVMAG-M-3300002447-3.fltr	Imitervirales	IM_01	100	39.41
GVMAG-M-3300002447-3.fltr_60_fna	Imitervirales	IM_01	57.696	39.38
GVMAG-M-3300002447-3.fltr_80_fna	Imitervirales	IM_01	76.0541	39.33
GVMAG-M-3300003395-8.fltr	Imitervirales	IM_01	100	25.89
GVMAG-M-3300003395-8.fltr_60_fna	Imitervirales	IM_01	66.0915	25.59
GVMAG-M-3300003395-8.fltr_80_fna	Imitervirales	IM_01	82.2728	25.6
GVMAG-M-3300003404-4.fltr	Imitervirales	IM_01	100	38.03
GVMAG-M-3300003404-4.fltr_60_fna	Imitervirales	IM_01	56.2704	38.01
GVMAG-M-3300003404-4.fltr_80_fna	Imitervirales	IM_01	73.3493	37.95
GVMAG-M-3300004240-17.fltr	Imitervirales	IM_01	100	27.54
GVMAG-M-3300004240-17.fltr_60_fna	Imitervirales	IM_01	71.9699	27.52
GVMAG-M-3300004240-17.fltr_80_fna	Imitervirales	IM_01	85.6047	27.53
GVMAG-M-3300004806-1.fltr	Imitervirales	IM_01	100	40.61
GVMAG-M-3300004806-1.fltr_60_fna	Imitervirales	IM_01	61.8183	41.17
GVMAG-M-3300004806-1.fltr_80_fna	Imitervirales	IM_01	82.4139	40.51
GVMAG-M-3300004806-7.fltr	Imitervirales	IM_01	100	29.53
GVMAG-M-3300004806-7.fltr_60_fna	Imitervirales	IM_01	61.9071	29.66
GVMAG-M-3300004806-7.fltr_80_fna	Imitervirales	IM_01	83.2723	29.51
GVMAG-M-3300005613-11.fltr	Imitervirales	IM_01	100	26.02
GVMAG-M-3300005613-11.fltr_60_fna	Imitervirales	IM_01	60.529	25.38
GVMAG-M-3300005613-11.fltr_80_fna	Imitervirales	IM_01	74.9507	25.64
GVMAG-M-3300005613-13.fltr	Imitervirales	IM_01	100	24.68
GVMAG-M-3300005613-13.fltr_60_fna	Imitervirales	IM_01	51.7507	24.65
GVMAG-M-3300005613-13.fltr_80_fna	Imitervirales	IM_01	80.2038	24.76
GVMAG-M-3300005613-15.fltr	Imitervirales	IM_01	100	21.64
GVMAG-M-3300005613-15.fltr_60_fna	Imitervirales	IM_01	61.0724	21.01
GVMAG-M-3300005613-15.fltr_80_fna	Imitervirales	IM_01	78.2824	21.69
GVMAG-M-3300005613-26.fltr	Imitervirales	IM_01	100	21.72
GVMAG-M-3300005613-26.fltr_60_fna	Imitervirales	IM_01	68.2815	21.81
GVMAG-M-3300005613-26.fltr_80_fna	Imitervirales	IM_01	64.7971	21.66
GVMAG-M-3300005613-33.fltr	Imitervirales	IM_13	100	27.74
GVMAG-M-3300005613-33.fltr_60_fna	Imitervirales	IM_13	58.8906	27.48
GVMAG-M-3300005613-33.fltr_80_fna	Imitervirales	IM_13	80.9417	27.52
GVMAG-M-3300005613-38.fltr	Imitervirales	IM_13	100	24.2
GVMAG-M-3300005613-38.fltr_60_fna	Imitervirales	IM_13	58.76	24.16
GVMAG-M-3300005613-38.fltr_80_fna	Imitervirales	IM_13	86.8871	24.13
GVMAG-M-3300005613-55.fltr	Imitervirales	IM_13	100	28.92
GVMAG-M-3300005613-55.fltr_60_fna	Imitervirales	IM_13	51.5544	28.15
GVMAG-M-3300005613-55.fltr_80_fna	Imitervirales	IM_13	62.6749	28.83
GVMAG-M-3300005613-6.fltr	Imitervirales	IM_13	100	24.47
GVMAG-M-3300005613-6.fltr_60_fna	Imitervirales	IM_13	59.5303	24.71
GVMAG-M-3300005613-6.fltr_80_fna	Imitervirales	IM_13	71.6037	24.6
GVMAG-M-3300005613-8.fltr	Imitervirales	IM_01	100	26.99
GVMAG-M-3300005613-8.fltr_60_fna	Imitervirales	IM_01	60.065	26.85
GVMAG-M-3300005613-8.fltr_80_fna	Imitervirales	IM_01	73.7304	26.83
GVMAG-M-3300005662-30.fltr	Imitervirales	IM_01	100	29.73
GVMAG-M-3300005662-30.fltr_60_fna	Imitervirales	IM_01	64.0056	30.16
GVMAG-M-3300005662-30.fltr_80_fna	Imitervirales	IM_01	73.0415	30.23
GVMAG-M-3300005662-62.fltr	Imitervirales	IM_01	100	29.57
GVMAG-M-3300005662-62.fltr_60_fna	Imitervirales	IM_01	59.8455	29.88
GVMAG-M-3300005662-62.fltr_80_fna	Imitervirales	IM_01	78.9361	29.51
GVMAG-M-3300006119-4.fltr	Imitervirales	IM_01	100	54.52
GVMAG-M-3300006119-4.fltr_60_fna	Imitervirales	IM_01	44.4709	54.26
GVMAG-M-3300006119-4.fltr_80_fna	Imitervirales	IM_01	83.7434	54.33
GVMAG-M-3300006124-6.fltr	Imitervirales	IM_01	100	35.33
GVMAG-M-3300006124-6.fltr_60_fna	Imitervirales	IM_01	62.0745	35.28
GVMAG-M-3300006124-6.fltr_80_fna	Imitervirales	IM_01	70.6487	35.04
GVMAG-M-3300006165-1.fltr	Imitervirales	IM_01	100	34.17
GVMAG-M-3300006165-1.fltr_60_fna	Imitervirales	IM_01	50.0566	33.58
GVMAG-M-3300006165-1.fltr_80_fna	Imitervirales	IM_01	63.9602	34.67
GVMAG-M-3300006190-14.fltr	Imitervirales	IM_12	100	24.4
GVMAG-M-3300006190-14.fltr_60_fna	Imitervirales	IM_12	53.6765	24.25
GVMAG-M-3300006190-14.fltr_80_fna	Imitervirales	IM_12	89.4219	24.44
GVMAG-M-3300006752-9.fltr	Imitervirales	IM_01	100	26.55
GVMAG-M-3300006752-9.fltr_60_fna	Imitervirales	IM_01	63.6064	26.55
GVMAG-M-3300006752-9.fltr_80_fna	Imitervirales	IM_01	77.2883	26.46
GVMAG-M-3300006922-4.fltr	Imitervirales	IM_01	100	24.77
GVMAG-M-3300006922-4.fltr_60_fna	Imitervirales	IM_01	58.6955	24.57
GVMAG-M-3300006922-4.fltr_80_fna	Imitervirales	IM_01	61.9121	24.98
GVMAG-M-3300007236-6.fltr	Imitervirales	IM_12	100	24.81
GVMAG-M-3300007236-6.fltr_60_fna	Imitervirales	IM_12	50.585	25.01
GVMAG-M-3300007236-6.fltr_80_fna	Imitervirales	IM_12	78.4381	24.83
GVMAG-M-3300007522-11.fltr	Imitervirales	IM_01	100	26.2
GVMAG-M-3300007522-11.fltr_60_fna	Imitervirales	IM_01	85.7881	26.13
GVMAG-M-3300007522-11.fltr_80_fna	Imitervirales	IM_01	70.7199	26.21
GVMAG-M-3300007522-15.fltr	Imitervirales	IM_16	100	23
GVMAG-M-3300007522-15.fltr_60_fna	Imitervirales	IM_16	55.5107	23.11
GVMAG-M-3300007522-15.fltr_80_fna	Imitervirales	IM_16	76.7303	22.86
GVMAG-M-3300007522-31.fltr	Imitervirales	IM_16	100	21.29
GVMAG-M-3300007522-31.fltr_60_fna	Imitervirales	IM_16	48.5429	21.64
GVMAG-M-3300007522-31.fltr_80_fna	Imitervirales	IM_16	72.478	21.16
GVMAG-M-3300007522-55.fltr	Imitervirales	IM_01	100	30.91
GVMAG-M-3300007522-55.fltr_60_fna	Imitervirales	IM_01	46.4024	30.78
GVMAG-M-3300007522-55.fltr_80_fna	Imitervirales	IM_01	66.7157	30.91
GVMAG-M-3300008012-32.fltr	Imitervirales	IM_12	100	32.44
GVMAG-M-3300008012-32.fltr_60_fna	Imitervirales	IM_12	57.145	32.97
GVMAG-M-3300008012-32.fltr_80_fna	Imitervirales	IM_12	70.2835	32.26
GVMAG-M-3300009068-1.fltr	Imitervirales	IM_01	100	41.15
GVMAG-M-3300009068-1.fltr_60_fna	Imitervirales	IM_01	47.8321	40.33
GVMAG-M-3300009068-1.fltr_80_fna	Imitervirales	IM_01	66.0189	40.93
GVMAG-M-3300009068-24.fltr	Imitervirales	IM_01	100	52.84
GVMAG-M-3300009068-24.fltr_60_fna	Imitervirales	IM_01	44.6177	51.51
GVMAG-M-3300009068-24.fltr_80_fna	Imitervirales	IM_01	91.7263	52.78
GVMAG-M-3300009068-25.fltr	Imitervirales	IM_01	100	50.85
GVMAG-M-3300009068-25.fltr_60_fna	Imitervirales	IM_01	33.833	50.64
GVMAG-M-3300009068-25.fltr_80_fna	Imitervirales	IM_01	60.6403	50.85
GVMAG-M-3300009151-31.fltr	Imitervirales	IM_01	100	26.32
GVMAG-M-3300009151-31.fltr_60_fna	Imitervirales	IM_01	54.5689	26.28
GVMAG-M-3300009151-31.fltr_80_fna	Imitervirales	IM_01	68.5334	26.33
GVMAG-M-3300009151-43.fltr	Imitervirales	IM_01	100	50.3
GVMAG-M-3300009151-43.fltr_60_fna	Imitervirales	IM_01	58.264	49.79
GVMAG-M-3300009151-43.fltr_80_fna	Imitervirales	IM_01	76.7985	49.98
GVMAG-M-3300009151-44.fltr	Imitervirales	IM_01	100	32.43
GVMAG-M-3300009151-44.fltr_60_fna	Imitervirales	IM_01	65.2495	32.14
GVMAG-M-3300009151-44.fltr_80_fna	Imitervirales	IM_01	76.531	32.53
GVMAG-M-3300009151-50.fltr	Imitervirales	IM_01	100	34.38
GVMAG-M-3300009151-50.fltr_60_fna	Imitervirales	IM_01	60.3053	34.57
GVMAG-M-3300009151-50.fltr_80_fna	Imitervirales	IM_01	67.4169	34.57
GVMAG-M-3300009151-82.fltr	Imitervirales	IM_01	100	23.79
GVMAG-M-3300009151-82.fltr_60_fna	Imitervirales	IM_01	56.5553	24.16
GVMAG-M-3300009151-82.fltr_80_fna	Imitervirales	IM_01	73.47	23.78
GVMAG-M-3300009152-45.fltr	Imitervirales	IM_01	100	27.3
GVMAG-M-3300009152-45.fltr_60_fna	Imitervirales	IM_01	64.3276	27.21
GVMAG-M-3300009152-45.fltr_80_fna	Imitervirales	IM_01	74.6183	27.58
GVMAG-M-3300009154-19.fltr	Imitervirales	IM_01	100	40.93
GVMAG-M-3300009154-19.fltr_60_fna	Imitervirales	IM_01	45.3991	41.13
GVMAG-M-3300009154-19.fltr_80_fna	Imitervirales	IM_01	91.1708	40.9
GVMAG-M-3300009155-2.fltr	Imitervirales	IM_01	100	26.04
GVMAG-M-3300009155-2.fltr_60_fna	Imitervirales	IM_01	62.1714	26.15
GVMAG-M-3300009155-2.fltr_80_fna	Imitervirales	IM_01	77.9656	26.04
GVMAG-M-3300009155-3.fltr	Imitervirales	IM_01	100	25.44
GVMAG-M-3300009155-3.fltr_60_fna	Imitervirales	IM_01	63.4611	25.51
GVMAG-M-3300009155-3.fltr_80_fna	Imitervirales	IM_01	78.3271	25.57
GVMAG-M-3300009155-48.fltr	Imitervirales	IM_01	100	29.7
GVMAG-M-3300009155-48.fltr_60_fna	Imitervirales	IM_01	58.0577	28.82
GVMAG-M-3300009155-48.fltr_80_fna	Imitervirales	IM_01	73.0699	30.25
GVMAG-M-3300009159-41.fltr	Imitervirales	IM_01	100	33.47
GVMAG-M-3300009159-41.fltr_60_fna	Imitervirales	IM_01	61.5212	33.25
GVMAG-M-3300009159-41.fltr_80_fna	Imitervirales	IM_01	82.3367	33.39
GVMAG-M-3300009161-30.fltr	Imitervirales	IM_01	100	31.64
GVMAG-M-3300009161-30.fltr_60_fna	Imitervirales	IM_01	51.85	31.58
GVMAG-M-3300009161-30.fltr_80_fna	Imitervirales	IM_01	75.3962	31.55
GVMAG-M-3300009161-34.fltr	Imitervirales	IM_01	100	34.84
GVMAG-M-3300009161-34.fltr_60_fna	Imitervirales	IM_01	57.8832	34.55
GVMAG-M-3300009161-34.fltr_80_fna	Imitervirales	IM_01	80.7592	35.22
GVMAG-M-3300009161-36.fltr	Imitervirales	IM_01	100	31.09
GVMAG-M-3300009161-36.fltr_60_fna	Imitervirales	IM_01	50.6943	31.18
GVMAG-M-3300009161-36.fltr_80_fna	Imitervirales	IM_01	73.8748	31.03
GVMAG-M-3300009161-41.fltr	Imitervirales	IM_01	100	31.13
GVMAG-M-3300009161-41.fltr_60_fna	Imitervirales	IM_01	55.8466	31.08
GVMAG-M-3300009161-41.fltr_80_fna	Imitervirales	IM_01	75.4781	31.38
GVMAG-M-3300009161-60.fltr	Imitervirales	IM_01	100	25.74
GVMAG-M-3300009161-60.fltr_60_fna	Imitervirales	IM_01	72.6437	25.96
GVMAG-M-3300009161-60.fltr_80_fna	Imitervirales	IM_01	91.6068	25.59
GVMAG-M-3300009161-63.fltr	Imitervirales	IM_01	100	30.31
GVMAG-M-3300009161-63.fltr_60_fna	Imitervirales	IM_01	56.385	30.33
GVMAG-M-3300009161-63.fltr_80_fna	Imitervirales	IM_01	78.4077	30.48
GVMAG-M-3300009161-9.fltr	Imitervirales	IM_01	100	30.95
GVMAG-M-3300009161-9.fltr_60_fna	Imitervirales	IM_01	45.5736	30.24
GVMAG-M-3300009161-9.fltr_80_fna	Imitervirales	IM_01	82.1475	30.99
GVMAG-M-3300009163-35.fltr	Imitervirales	IM_01	100	25.3
GVMAG-M-3300009163-35.fltr_60_fna	Imitervirales	IM_01	60.859	25.87
GVMAG-M-3300009163-35.fltr_80_fna	Imitervirales	IM_01	70.4248	25.71
GVMAG-M-3300009163-47.fltr	Imitervirales	IM_01	100	41.57
GVMAG-M-3300009163-47.fltr_60_fna	Imitervirales	IM_01	54.8015	41.7
GVMAG-M-3300009163-47.fltr_80_fna	Imitervirales	IM_01	79.8615	41.59
GVMAG-M-3300009163-62.fltr	Imitervirales	IM_01	100	27.4
GVMAG-M-3300009163-62.fltr_60_fna	Imitervirales	IM_01	66.0866	27.53
GVMAG-M-3300009163-62.fltr_80_fna	Imitervirales	IM_01	77.0882	27.36
GVMAG-M-3300009163-63.fltr	Imitervirales	IM_01	100	34.69
GVMAG-M-3300009163-63.fltr_60_fna	Imitervirales	IM_01	55.8272	33.81
GVMAG-M-3300009163-63.fltr_80_fna	Imitervirales	IM_01	78.0875	34.8
GVMAG-M-3300009164-20.fltr	Imitervirales	IM_01	100	32.8
GVMAG-M-3300009164-20.fltr_60_fna	Imitervirales	IM_01	49.0244	32.67
GVMAG-M-3300009164-20.fltr_80_fna	Imitervirales	IM_01	83.6806	32.86
GVMAG-M-3300009164-3.fltr	Imitervirales	IM_01	100	29.88
GVMAG-M-3300009164-3.fltr_60_fna	Imitervirales	IM_01	63.0351	29.97
GVMAG-M-3300009164-3.fltr_80_fna	Imitervirales	IM_01	78.8532	29.57
GVMAG-M-3300009164-40.fltr	Imitervirales	IM_01	100	41.9
GVMAG-M-3300009164-40.fltr_60_fna	Imitervirales	IM_01	78.8548	42.02
GVMAG-M-3300009164-40.fltr_80_fna	Imitervirales	IM_01	91.0074	41.72
GVMAG-M-3300009164-67.fltr	Imitervirales	IM_12	100	25.88
GVMAG-M-3300009164-67.fltr_60_fna	Imitervirales	IM_12	48.9719	25.59
GVMAG-M-3300009164-67.fltr_80_fna	Imitervirales	IM_12	58.8903	25.86
GVMAG-M-3300009164-69.fltr	Imitervirales	IM_01	100	30.45
GVMAG-M-3300009164-69.fltr_60_fna	Imitervirales	IM_01	61.3774	30.73
GVMAG-M-3300009164-69.fltr_80_fna	Imitervirales	IM_01	69.9382	30.61
GVMAG-M-3300009164-8.fltr	Imitervirales	IM_01	100	26.39
GVMAG-M-3300009164-8.fltr_60_fna	Imitervirales	IM_01	60.8937	26.63
GVMAG-M-3300009164-8.fltr_80_fna	Imitervirales	IM_01	89.0754	26.36
GVMAG-M-3300009169-13.fltr	Imitervirales	IM_16	100	26.71
GVMAG-M-3300009169-13.fltr_60_fna	Imitervirales	IM_16	67.0595	26.68
GVMAG-M-3300009169-13.fltr_80_fna	Imitervirales	IM_16	81.5877	26.72
GVMAG-M-3300009169-14.fltr	Imitervirales	IM_14	100	34.72
GVMAG-M-3300009169-14.fltr_60_fna	Imitervirales	IM_14	60.6733	34.3
GVMAG-M-3300009169-14.fltr_80_fna	Imitervirales	IM_14	74.399	34.3
GVMAG-M-3300009172-8.fltr	Imitervirales	IM_01	100	31.14
GVMAG-M-3300009172-8.fltr_60_fna	Imitervirales	IM_01	48.52	30.98
GVMAG-M-3300009172-8.fltr_80_fna	Imitervirales	IM_01	60.7425	31.29
GVMAG-M-3300009180-1.fltr	Imitervirales	IM_01	100	39.22
GVMAG-M-3300009180-1.fltr_60_fna	Imitervirales	IM_01	66.0233	39.22
GVMAG-M-3300009180-1.fltr_80_fna	Imitervirales	IM_01	77.0653	39.2
GVMAG-M-3300009180-45.fltr	Imitervirales	IM_01	100	55.59
GVMAG-M-3300009180-45.fltr_60_fna	Imitervirales	IM_01	61.1817	55.42
GVMAG-M-3300009180-45.fltr_80_fna	Imitervirales	IM_01	62.8617	55.36
GVMAG-M-3300009181-41.fltr	Imitervirales	IM_01	100	42.25
GVMAG-M-3300009181-41.fltr_60_fna	Imitervirales	IM_01	56.0188	42.17
GVMAG-M-3300009181-41.fltr_80_fna	Imitervirales	IM_01	80.2404	42.28
GVMAG-M-3300009182-2.fltr	Imitervirales	IM_01	100	43.23
GVMAG-M-3300009182-2.fltr_60_fna	Imitervirales	IM_01	55.2629	42.87
GVMAG-M-3300009182-2.fltr_80_fna	Imitervirales	IM_01	80.9618	43.47
GVMAG-M-3300009182-48.fltr	Imitervirales	IM_01	100	36.22
GVMAG-M-3300009182-48.fltr_60_fna	Imitervirales	IM_01	61.1703	36.17
GVMAG-M-3300009182-48.fltr_80_fna	Imitervirales	IM_01	76.7279	36.23
GVMAG-M-3300009182-49.fltr	Imitervirales	IM_01	100	32.19
GVMAG-M-3300009182-49.fltr_60_fna	Imitervirales	IM_01	63.1771	32.08
GVMAG-M-3300009182-49.fltr_80_fna	Imitervirales	IM_01	82.441	32.07
GVMAG-M-3300009182-53.fltr	Imitervirales	IM_01	100	32.33
GVMAG-M-3300009182-53.fltr_60_fna	Imitervirales	IM_01	58.0425	32.61
GVMAG-M-3300009182-53.fltr_80_fna	Imitervirales	IM_01	74.7851	32.6
GVMAG-M-3300009182-82.fltr	Imitervirales	IM_01	100	48.52
GVMAG-M-3300009182-82.fltr_60_fna	Imitervirales	IM_01	78.7954	48.37
GVMAG-M-3300009182-82.fltr_80_fna	Imitervirales	IM_01	74.4724	48.44
GVMAG-M-3300009183-46.fltr	Imitervirales	IM_01	100	32.17
GVMAG-M-3300009183-46.fltr_60_fna	Imitervirales	IM_01	56.0361	32.49
GVMAG-M-3300009183-46.fltr_80_fna	Imitervirales	IM_01	76.4131	31.9
GVMAG-M-3300009183-5.fltr	Imitervirales	IM_01	100	40.07
GVMAG-M-3300009183-5.fltr_60_fna	Imitervirales	IM_01	62.5559	40.05
GVMAG-M-3300009183-5.fltr_80_fna	Imitervirales	IM_01	73.8696	40.45
GVMAG-M-3300009183-73.fltr	Imitervirales	IM_01	100	41.84
GVMAG-M-3300009183-73.fltr_60_fna	Imitervirales	IM_01	51.3628	41.77
GVMAG-M-3300009183-73.fltr_80_fna	Imitervirales	IM_01	67.8126	41.88
GVMAG-M-3300009184-32.fltr	Imitervirales	IM_01	100	30.97
GVMAG-M-3300009184-32.fltr_60_fna	Imitervirales	IM_01	61.3785	30.81
GVMAG-M-3300009184-32.fltr_80_fna	Imitervirales	IM_01	69.193	30.69
GVMAG-M-3300009184-42.fltr	Imitervirales	IM_01	100	45.2
GVMAG-M-3300009184-42.fltr_60_fna	Imitervirales	IM_01	71.5722	45.48
GVMAG-M-3300009184-42.fltr_80_fna	Imitervirales	IM_01	74.6837	45.08
GVMAG-M-3300009185-54.fltr	Imitervirales	IM_01	100	26.92
GVMAG-M-3300009185-54.fltr_60_fna	Imitervirales	IM_01	60.3997	26.63
GVMAG-M-3300009185-54.fltr_80_fna	Imitervirales	IM_01	80.1758	26.74
GVMAG-M-3300009187-29.fltr	Imitervirales	IM_01	100	34.49
GVMAG-M-3300009187-29.fltr_60_fna	Imitervirales	IM_01	65.2233	34.89
GVMAG-M-3300009187-29.fltr_80_fna	Imitervirales	IM_01	78.6491	34.71
GVMAG-M-3300009436-33.fltr	Imitervirales	IM_01	100	36.53
GVMAG-M-3300009436-33.fltr_60_fna	Imitervirales	IM_01	56.7797	36.35
GVMAG-M-3300009436-33.fltr_80_fna	Imitervirales	IM_01	68.2818	36.55
GVMAG-M-3300009436-41.fltr	Imitervirales	IM_01	100	33.2
GVMAG-M-3300009436-41.fltr_60_fna	Imitervirales	IM_01	40.292	33.87
GVMAG-M-3300009436-41.fltr_80_fna	Imitervirales	IM_01	70.0143	33.29
GVMAG-M-3300009498-22.fltr	Imitervirales	IM_01	100	29.01
GVMAG-M-3300009498-22.fltr_60_fna	Imitervirales	IM_01	67.3728	28.79
GVMAG-M-3300009498-22.fltr_80_fna	Imitervirales	IM_01	64.5396	29.47
GVMAG-M-3300009684-20.fltr	Imitervirales	IM_01	100	50.07
GVMAG-M-3300009684-20.fltr_60_fna	Imitervirales	IM_01	66.8282	50.15
GVMAG-M-3300009684-20.fltr_80_fna	Imitervirales	IM_01	81.1222	49.99
GVMAG-M-3300009684-23.fltr	Imitervirales	IM_01	100	34.78
GVMAG-M-3300009684-23.fltr_60_fna	Imitervirales	IM_01	54.0879	34.79
GVMAG-M-3300009684-23.fltr_80_fna	Imitervirales	IM_01	85.1691	34.9
GVMAG-M-3300009697-1.fltr	Imitervirales	IM_16	100	27.31
GVMAG-M-3300009697-1.fltr_60_fna	Imitervirales	IM_16	68.3692	27.28
GVMAG-M-3300009697-1.fltr_80_fna	Imitervirales	IM_16	72.2809	27.53
GVMAG-M-3300009706-33.fltr	Imitervirales	IM_07	100	19.78
GVMAG-M-3300009706-33.fltr_60_fna	Imitervirales	IM_07	63.8595	19.97
GVMAG-M-3300009706-33.fltr_80_fna	Imitervirales	IM_07	91.6183	19.59
GVMAG-M-3300009785-4.fltr	Imitervirales	IM_09	100	32.61
GVMAG-M-3300009785-4.fltr_60_fna	Imitervirales	IM_09	32.0359	31.88
GVMAG-M-3300009785-4.fltr_80_fna	Imitervirales	IM_09	78.6398	32.99
GVMAG-M-3300010157-4.fltr	Imitervirales	IM_01	100	42.34
GVMAG-M-3300010157-4.fltr_60_fna	Imitervirales	IM_01	51.3028	42.23
GVMAG-M-3300010157-4.fltr_80_fna	Imitervirales	IM_01	70.722	42.23
GVMAG-M-3300010158-33.fltr	Imitervirales	IM_01	100	43.27
GVMAG-M-3300010158-33.fltr_60_fna	Imitervirales	IM_01	62.474	42.56
GVMAG-M-3300010158-33.fltr_80_fna	Imitervirales	IM_01	78.4698	43.06
GVMAG-M-3300010158-36.fltr	Imitervirales	IM_01	100	33.88
GVMAG-M-3300010158-36.fltr_60_fna	Imitervirales	IM_01	53.2632	34.26
GVMAG-M-3300010158-36.fltr_80_fna	Imitervirales	IM_01	73.7113	33.79
GVMAG-M-3300010158-55.fltr	Imitervirales	IM_01	100	30.65
GVMAG-M-3300010158-55.fltr_60_fna	Imitervirales	IM_01	69.5777	30.55
GVMAG-M-3300010158-55.fltr_80_fna	Imitervirales	IM_01	78.0834	30.41
GVMAG-M-3300010158-59.fltr	Imitervirales	IM_01	100	30.7
GVMAG-M-3300010158-59.fltr_60_fna	Imitervirales	IM_01	50.6879	31.26
GVMAG-M-3300010158-59.fltr_80_fna	Imitervirales	IM_01	79.0548	30.66
GVMAG-M-3300010158-60.fltr	Imitervirales	IM_01	100	45.72
GVMAG-M-3300010158-60.fltr_60_fna	Imitervirales	IM_01	56.6164	46.01
GVMAG-M-3300010158-60.fltr_80_fna	Imitervirales	IM_01	75.1154	45.5
GVMAG-M-3300010160-7.fltr	Imitervirales	IM_01	100	31.04
GVMAG-M-3300010160-7.fltr_60_fna	Imitervirales	IM_01	54.7281	30.49
GVMAG-M-3300010160-7.fltr_80_fna	Imitervirales	IM_01	89.0418	30.73
GVMAG-M-3300010299-8.fltr	Imitervirales	IM_12	100	23.4
GVMAG-M-3300010299-8.fltr_60_fna	Imitervirales	IM_12	59.1207	23.26
GVMAG-M-3300010299-8.fltr_80_fna	Imitervirales	IM_12	73.813	23.12
GVMAG-M-3300010334-24.fltr	Imitervirales	IM_01	100	34.13
GVMAG-M-3300010334-24.fltr_60_fna	Imitervirales	IM_01	47.9472	33.8
GVMAG-M-3300010334-24.fltr_80_fna	Imitervirales	IM_01	86.2492	34.12
GVMAG-M-3300010334-28.fltr	Imitervirales	IM_16	100	19.9
GVMAG-M-3300010334-28.fltr_60_fna	Imitervirales	IM_16	63.7572	20.08
GVMAG-M-3300010334-28.fltr_80_fna	Imitervirales	IM_16	84.2206	20.04
GVMAG-M-3300010354-31.fltr	Imitervirales	IM_12	100	26.55
GVMAG-M-3300010354-31.fltr_60_fna	Imitervirales	IM_12	54.0128	26.58
GVMAG-M-3300010354-31.fltr_80_fna	Imitervirales	IM_12	86.2869	26.68
GVMAG-M-3300010368-17.fltr	Imitervirales	IM_09	100	28.99
GVMAG-M-3300010368-17.fltr_60_fna	Imitervirales	IM_09	51.0518	28.86
GVMAG-M-3300010368-17.fltr_80_fna	Imitervirales	IM_09	79.5974	28.71
GVMAG-M-3300010368-24.fltr	Imitervirales	IM_01	100	32.58
GVMAG-M-3300010368-24.fltr_60_fna	Imitervirales	IM_01	54.8309	32.45
GVMAG-M-3300010368-24.fltr_80_fna	Imitervirales	IM_01	76.9004	32.48
GVMAG-M-3300010368-35.fltr	Imitervirales	IM_01	100	27.95
GVMAG-M-3300010368-35.fltr_60_fna	Imitervirales	IM_01	59.4111	28.05
GVMAG-M-3300010368-35.fltr_80_fna	Imitervirales	IM_01	81.0966	28.15
GVMAG-M-3300010370-19.fltr	Imitervirales	IM_12	100	25.64
GVMAG-M-3300010370-19.fltr_60_fna	Imitervirales	IM_12	57.6589	25.42
GVMAG-M-3300010370-19.fltr_80_fna	Imitervirales	IM_12	81.2732	25.57
GVMAG-M-3300010370-2.fltr	Imitervirales	IM_01	100	25.45
GVMAG-M-3300010370-2.fltr_60_fna	Imitervirales	IM_01	54.8209	24.92
GVMAG-M-3300010370-2.fltr_80_fna	Imitervirales	IM_01	79.7939	25.63
GVMAG-M-3300011013-19.fltr	Imitervirales	IM_13	100	26.52
GVMAG-M-3300011013-19.fltr_60_fna	Imitervirales	IM_13	64.9937	26.22
GVMAG-M-3300011013-19.fltr_80_fna	Imitervirales	IM_13	72.7871	26.81
GVMAG-M-3300012920-30.fltr	Imitervirales	IM	100	19.07
GVMAG-M-3300012920-30.fltr_60_fna	Imitervirales	IM	48.2985	19.34
GVMAG-M-3300012920-30.fltr_80_fna	Imitervirales	IM	73.3225	19.25
GVMAG-M-3300012936-1.fltr	Imitervirales	IM_01	100	37.43
GVMAG-M-3300012936-1.fltr_60_fna	Imitervirales	IM_01	79.6836	37.35
GVMAG-M-3300012936-1.fltr_80_fna	Imitervirales	IM_01	75.2965	37.74
GVMAG-M-3300012936-15.fltr	Imitervirales	IM_01	100	25.62
GVMAG-M-3300012936-15.fltr_60_fna	Imitervirales	IM_01	63.8108	25.7
GVMAG-M-3300012936-15.fltr_80_fna	Imitervirales	IM_01	78.1354	25.48
GVMAG-M-3300012936-19.fltr	Imitervirales	IM_01	100	23.81
GVMAG-M-3300012936-19.fltr_60_fna	Imitervirales	IM_01	50.1629	23.84
GVMAG-M-3300012936-19.fltr_80_fna	Imitervirales	IM_01	75.3353	24.01
GVMAG-M-3300012954-26.fltr	Imitervirales	IM_01	100	20.85
GVMAG-M-3300012954-26.fltr_60_fna	Imitervirales	IM_01	56.1456	20.87
GVMAG-M-3300012954-26.fltr_80_fna	Imitervirales	IM_01	77.9593	20.92
GVMAG-M-3300013004-38.fltr	Imitervirales	IM_12	100	32.84
GVMAG-M-3300013004-38.fltr_60_fna	Imitervirales	IM_12	61.964	32.93
GVMAG-M-3300013004-38.fltr_80_fna	Imitervirales	IM_12	73.1304	32.59
GVMAG-M-3300013004-44.fltr	Imitervirales	IM_01	100	39.5
GVMAG-M-3300013004-44.fltr_60_fna	Imitervirales	IM_01	55.1643	39.84
GVMAG-M-3300013004-44.fltr_80_fna	Imitervirales	IM_01	83.9403	39.39
GVMAG-M-3300013005-61.fltr	Imitervirales	IM_16	100	24.32
GVMAG-M-3300013005-61.fltr_60_fna	Imitervirales	IM_16	59.7873	24.19
GVMAG-M-3300013005-61.fltr_80_fna	Imitervirales	IM_16	75.2685	24.22
GVMAG-M-3300013006-15.fltr	Imitervirales	IM_01	100	37.49
GVMAG-M-3300013006-15.fltr_60_fna	Imitervirales	IM_01	69.7599	37.38
GVMAG-M-3300013006-15.fltr_80_fna	Imitervirales	IM_01	82.1604	37.79
GVMAG-M-3300013093-22.fltr	Imitervirales	IM_01	100	34.32
GVMAG-M-3300013093-22.fltr_60_fna	Imitervirales	IM_01	49.7666	34.28
GVMAG-M-3300013093-22.fltr_80_fna	Imitervirales	IM_01	73.4906	34.21
GVMAG-M-3300013093-49.fltr	Imitervirales	IM_01	100	33.57
GVMAG-M-3300013093-49.fltr_60_fna	Imitervirales	IM_01	61.7515	33.27
GVMAG-M-3300013093-49.fltr_80_fna	Imitervirales	IM_01	79.636	33.59
GVMAG-M-3300013127-28.fltr	Imitervirales	IM_14	100	21.48
GVMAG-M-3300013127-28.fltr_60_fna	Imitervirales	IM_14	60.4888	21.94
GVMAG-M-3300013127-28.fltr_80_fna	Imitervirales	IM_14	76.1812	21.81
GVMAG-M-3300013285-24.fltr	Imitervirales	IM_01	100	50.92
GVMAG-M-3300013285-24.fltr_60_fna	Imitervirales	IM_01	36.4934	51.27
GVMAG-M-3300013285-24.fltr_80_fna	Imitervirales	IM_01	78.2284	51.05
GVMAG-M-3300014204-73.fltr	Imitervirales	IM_14	100	41.46
GVMAG-M-3300014204-73.fltr_60_fna	Imitervirales	IM_14	59.7808	41.35
GVMAG-M-3300014204-73.fltr_80_fna	Imitervirales	IM_14	71.6955	41.69
GVMAG-M-3300015360-128.fltr	Imitervirales	IM	100	30.84
GVMAG-M-3300015360-128.fltr_60_fna	Imitervirales	IM	74.1678	30.96
GVMAG-M-3300015360-128.fltr_80_fna	Imitervirales	IM	95.8821	30.77
GVMAG-M-3300017735-4.fltr	Imitervirales	IM_01	100	27.69
GVMAG-M-3300017735-4.fltr_60_fna	Imitervirales	IM_01	60.4018	27.19
GVMAG-M-3300017735-4.fltr_80_fna	Imitervirales	IM_01	74.6715	27.61
GVMAG-M-3300017742-1.fltr	Imitervirales	IM_01	100	23.26
GVMAG-M-3300017742-1.fltr_60_fna	Imitervirales	IM_01	61.0339	23.24
GVMAG-M-3300017742-1.fltr_80_fna	Imitervirales	IM_01	87.944	23.33
GVMAG-M-3300017772-13.fltr	Imitervirales	IM_01	100	28.54
GVMAG-M-3300017772-13.fltr_60_fna	Imitervirales	IM_01	48.0782	27.96
GVMAG-M-3300017772-13.fltr_80_fna	Imitervirales	IM_01	80.3257	28.7
GVMAG-M-3300017786-5.fltr	Imitervirales	IM_01	100	25.68
GVMAG-M-3300017786-5.fltr_60_fna	Imitervirales	IM_01	67.8659	25.26
GVMAG-M-3300017786-5.fltr_80_fna	Imitervirales	IM_01	74.3335	25.62
GVMAG-M-3300017788-3.fltr	Imitervirales	IM_18	100	33.49
GVMAG-M-3300017788-3.fltr_60_fna	Imitervirales	IM_18	61.4115	33.45
GVMAG-M-3300017788-3.fltr_80_fna	Imitervirales	IM_18	77.7837	33.53
GVMAG-M-3300017788-49.fltr	Imitervirales	IM_18	100	35.74
GVMAG-M-3300017788-49.fltr_60_fna	Imitervirales	IM_18	46.4798	35.81
GVMAG-M-3300017788-49.fltr_80_fna	Imitervirales	IM_18	47.8764	36.27
GVMAG-M-3300017788-7.fltr	Imitervirales	IM_16	100	22.25
GVMAG-M-3300017788-7.fltr_60_fna	Imitervirales	IM_16	59.6451	22.23
GVMAG-M-3300017788-7.fltr_80_fna	Imitervirales	IM_16	82.2963	22.44
GVMAG-M-3300017824-10.fltr	Imitervirales	IM_09	100	29.03
GVMAG-M-3300017824-10.fltr_60_fna	Imitervirales	IM_09	60.4083	28.43
GVMAG-M-3300017824-10.fltr_80_fna	Imitervirales	IM_09	81.6103	29.22
GVMAG-M-3300017824-14.fltr	Imitervirales	IM_12	100	21.41
GVMAG-M-3300017824-14.fltr_60_fna	Imitervirales	IM_12	55.7277	22.22
GVMAG-M-3300017824-14.fltr_80_fna	Imitervirales	IM_12	64.7794	21.16
GVMAG-M-3300017952-11.fltr	Imitervirales	IM_12	100	40.96
GVMAG-M-3300017952-11.fltr_60_fna	Imitervirales	IM_12	60.4009	41.33
GVMAG-M-3300017952-11.fltr_80_fna	Imitervirales	IM_12	76.0416	41
GVMAG-M-3300017956-25.fltr	Imitervirales	IM_12	100	23.7
GVMAG-M-3300017956-25.fltr_60_fna	Imitervirales	IM_12	53.9508	23.53
GVMAG-M-3300017956-25.fltr_80_fna	Imitervirales	IM_12	70.6115	23.62
GVMAG-M-3300017963-10.fltr	Imitervirales	IM_13	100	43.22
GVMAG-M-3300017963-10.fltr_60_fna	Imitervirales	IM_13	62.4445	43.28
GVMAG-M-3300017963-10.fltr_80_fna	Imitervirales	IM_13	70.24	43.38
GVMAG-M-3300017963-13.fltr	Imitervirales	IM_14	100	34.68
GVMAG-M-3300017963-13.fltr_60_fna	Imitervirales	IM_14	64.2784	34.69
GVMAG-M-3300017963-13.fltr_80_fna	Imitervirales	IM_14	75.7465	34.83
GVMAG-M-3300017963-20.fltr	Imitervirales	IM_01	100	23.95
GVMAG-M-3300017963-20.fltr_60_fna	Imitervirales	IM_01	58.3064	23.76
GVMAG-M-3300017963-20.fltr_80_fna	Imitervirales	IM_01	78.0941	23.94
GVMAG-M-3300017963-43.fltr	Imitervirales	IM_13	100	46
GVMAG-M-3300017963-43.fltr_60_fna	Imitervirales	IM_13	61.3953	45.97
GVMAG-M-3300017963-43.fltr_80_fna	Imitervirales	IM_13	67.2727	46.06
GVMAG-M-3300017967-12.fltr	Imitervirales	IM_01	100	29.07
GVMAG-M-3300017967-12.fltr_60_fna	Imitervirales	IM_01	46.1151	29.14
GVMAG-M-3300017967-12.fltr_80_fna	Imitervirales	IM_01	80.0193	28.95
GVMAG-M-3300017967-22.fltr	Imitervirales	IM_12	100	22.93
GVMAG-M-3300017967-22.fltr_60_fna	Imitervirales	IM_12	54.3665	23.03
GVMAG-M-3300017967-22.fltr_80_fna	Imitervirales	IM_12	81.5696	23.07
GVMAG-M-3300017971-33.fltr	Imitervirales	IM_13	100	32.16
GVMAG-M-3300017971-33.fltr_60_fna	Imitervirales	IM_13	49.6549	31.7
GVMAG-M-3300017971-33.fltr_80_fna	Imitervirales	IM_13	77.2009	32.12
GVMAG-M-3300017986-28.fltr	Imitervirales	IM_01	100	30.11
GVMAG-M-3300017986-28.fltr_60_fna	Imitervirales	IM_01	55.9181	29.84
GVMAG-M-3300017986-28.fltr_80_fna	Imitervirales	IM_01	72.9031	30.05
GVMAG-M-3300017987-33.fltr	Imitervirales	IM_14	100	46.12
GVMAG-M-3300017987-33.fltr_60_fna	Imitervirales	IM_14	57.2848	46.09
GVMAG-M-3300017987-33.fltr_80_fna	Imitervirales	IM_14	67.9507	46.08
GVMAG-M-3300018080-29.fltr	Imitervirales	IM_01	100	55.42
GVMAG-M-3300018080-29.fltr_60_fna	Imitervirales	IM_01	55.663	55.17
GVMAG-M-3300018080-29.fltr_80_fna	Imitervirales	IM_01	72.4819	55.32
GVMAG-M-3300018416-26.fltr	Imitervirales	IM_12	100	30.02
GVMAG-M-3300018416-26.fltr_60_fna	Imitervirales	IM_12	57.2241	30.37
GVMAG-M-3300018416-26.fltr_80_fna	Imitervirales	IM_12	71.6406	30.17
GVMAG-M-3300018416-45.fltr	Imitervirales	IM_01	100	34.14
GVMAG-M-3300018416-45.fltr_60_fna	Imitervirales	IM_01	56.0303	34.38
GVMAG-M-3300018416-45.fltr_80_fna	Imitervirales	IM_01	80.524	34.1
GVMAG-M-3300018420-25.fltr	Imitervirales	IM_12	100	28.18
GVMAG-M-3300018420-25.fltr_60_fna	Imitervirales	IM_12	45.6632	27.93
GVMAG-M-3300018420-25.fltr_80_fna	Imitervirales	IM_12	80.3077	28.51
GVMAG-M-3300018428-16.fltr	Imitervirales	IM_01	100	26.57
GVMAG-M-3300018428-16.fltr_60_fna	Imitervirales	IM_01	73.5767	26.1
GVMAG-M-3300018428-16.fltr_80_fna	Imitervirales	IM_01	84.6712	26.55
GVMAG-M-3300018868-12.fltr	Imitervirales	IM_01	100	34.31
GVMAG-M-3300018868-12.fltr_60_fna	Imitervirales	IM_01	64.3194	33.49
GVMAG-M-3300018868-12.fltr_80_fna	Imitervirales	IM_01	76.7552	33.96
GVMAG-M-3300018868-14.fltr	Imitervirales	IM_01	100	38.12
GVMAG-M-3300018868-14.fltr_60_fna	Imitervirales	IM_01	56.0692	38.13
GVMAG-M-3300018868-14.fltr_80_fna	Imitervirales	IM_01	86.8816	38.11
GVMAG-M-3300018868-17.fltr	Imitervirales	IM_01	100	35.82
GVMAG-M-3300018868-17.fltr_60_fna	Imitervirales	IM_01	55.6721	35.94
GVMAG-M-3300018868-17.fltr_80_fna	Imitervirales	IM_01	83.5164	35.76
GVMAG-M-3300018868-6.fltr	Imitervirales	IM_01	100	37.95
GVMAG-M-3300018868-6.fltr_60_fna	Imitervirales	IM_01	59.3812	38.02
GVMAG-M-3300018868-6.fltr_80_fna	Imitervirales	IM_01	80.587	38.04
GVMAG-M-3300020165-16.fltr	Imitervirales	IM_08	100	27.65
GVMAG-M-3300020165-16.fltr_60_fna	Imitervirales	IM_08	51.8999	28
GVMAG-M-3300020165-16.fltr_80_fna	Imitervirales	IM_08	82.1481	27.78
GVMAG-M-3300020165-3.fltr	Imitervirales	IM_01	100	40.51
GVMAG-M-3300020165-3.fltr_60_fna	Imitervirales	IM_01	73.8875	40.28
GVMAG-M-3300020165-3.fltr_80_fna	Imitervirales	IM_01	78.9613	40.29
GVMAG-M-3300020165-43.fltr	Imitervirales	IM_16	100	22.26
GVMAG-M-3300020165-43.fltr_60_fna	Imitervirales	IM_16	65.32	22.27
GVMAG-M-3300020165-43.fltr_80_fna	Imitervirales	IM_16	74.0114	22.33
GVMAG-M-3300020165-47.fltr	Imitervirales	IM_01	100	27.07
GVMAG-M-3300020165-47.fltr_60_fna	Imitervirales	IM_01	56.0884	26.44
GVMAG-M-3300020165-47.fltr_80_fna	Imitervirales	IM_01	76.7709	27.05
GVMAG-M-3300020166-18.fltr	Imitervirales	IM_01	100	34.14
GVMAG-M-3300020166-18.fltr_60_fna	Imitervirales	IM_01	44.665	35.15
GVMAG-M-3300020166-18.fltr_80_fna	Imitervirales	IM_01	76.067	34.14
GVMAG-M-3300020166-5.fltr	Imitervirales	IM_01	100	36.6
GVMAG-M-3300020166-5.fltr_60_fna	Imitervirales	IM_01	55.2776	36.84
GVMAG-M-3300020166-5.fltr_80_fna	Imitervirales	IM_01	78.999	36.74
GVMAG-M-3300020169-51.fltr	Imitervirales	IM_01	100	27.06
GVMAG-M-3300020169-51.fltr_60_fna	Imitervirales	IM_01	71.23	26.54
GVMAG-M-3300020169-51.fltr_80_fna	Imitervirales	IM_01	73.6107	27.17
GVMAG-M-3300020182-22.fltr	Imitervirales	IM_01	100	31.26
GVMAG-M-3300020182-22.fltr_60_fna	Imitervirales	IM_01	52.6906	30.88
GVMAG-M-3300020182-22.fltr_80_fna	Imitervirales	IM_01	83.5866	31.4
GVMAG-M-3300020182-84.fltr	Imitervirales	IM_01	100	29.79
GVMAG-M-3300020182-84.fltr_60_fna	Imitervirales	IM_01	58.4901	29.88
GVMAG-M-3300020182-84.fltr_80_fna	Imitervirales	IM_01	89.4467	29.62
GVMAG-M-3300020185-109.fltr	Imitervirales	IM_01	100	28.64
GVMAG-M-3300020185-109.fltr_60_fna	Imitervirales	IM_01	56.3723	29.03
GVMAG-M-3300020185-109.fltr_80_fna	Imitervirales	IM_01	73.3555	28.48
GVMAG-M-3300020185-18.fltr	Imitervirales	IM_01	100	28.13
GVMAG-M-3300020185-18.fltr_60_fna	Imitervirales	IM_01	60.2733	28.29
GVMAG-M-3300020185-18.fltr_80_fna	Imitervirales	IM_01	75.798	28.11
GVMAG-M-3300020185-23.fltr	Imitervirales	IM_01	100	28.99
GVMAG-M-3300020185-23.fltr_60_fna	Imitervirales	IM_01	48.586	28.65
GVMAG-M-3300020185-23.fltr_80_fna	Imitervirales	IM_01	71.4377	29.27
GVMAG-M-3300020185-3.fltr	Imitervirales	IM_08	100	22.53
GVMAG-M-3300020185-3.fltr_60_fna	Imitervirales	IM_08	49.9072	22.17
GVMAG-M-3300020185-3.fltr_80_fna	Imitervirales	IM_08	78.9382	22.65
GVMAG-M-3300020185-33.fltr	Imitervirales	IM_01	100	32.15
GVMAG-M-3300020185-33.fltr_60_fna	Imitervirales	IM_01	68.4219	32.2
GVMAG-M-3300020185-33.fltr_80_fna	Imitervirales	IM_01	83.093	32.21
GVMAG-M-3300020185-35.fltr	Imitervirales	IM_01	100	26.99
GVMAG-M-3300020185-35.fltr_60_fna	Imitervirales	IM_01	72.2738	27.4
GVMAG-M-3300020185-35.fltr_80_fna	Imitervirales	IM_01	75.0924	27.13
GVMAG-M-3300020185-39.fltr	Imitervirales	IM_01	100	26.65
GVMAG-M-3300020185-39.fltr_60_fna	Imitervirales	IM_01	54.9418	26.46
GVMAG-M-3300020185-39.fltr_80_fna	Imitervirales	IM_01	61.6166	26.45
GVMAG-M-3300020185-49.fltr	Imitervirales	IM_16	100	24.61
GVMAG-M-3300020185-49.fltr_60_fna	Imitervirales	IM_16	61.1178	24.5
GVMAG-M-3300020185-49.fltr_80_fna	Imitervirales	IM_16	79.8254	24.71
GVMAG-M-3300020187-37.fltr	Imitervirales	IM_09	100	23.62
GVMAG-M-3300020187-37.fltr_60_fna	Imitervirales	IM_09	65.4783	24
GVMAG-M-3300020187-37.fltr_80_fna	Imitervirales	IM_09	76.4262	23.73
GVMAG-M-3300020187-58.fltr	Imitervirales	IM_01	100	32.49
GVMAG-M-3300020187-58.fltr_60_fna	Imitervirales	IM_01	51.5181	32.41
GVMAG-M-3300020187-58.fltr_80_fna	Imitervirales	IM_01	78.4075	32.68
GVMAG-M-3300020187-69.fltr	Imitervirales	IM_01	100	28.24
GVMAG-M-3300020187-69.fltr_60_fna	Imitervirales	IM_01	67.3129	28.33
GVMAG-M-3300020187-69.fltr_80_fna	Imitervirales	IM_01	83.5091	28.08
GVMAG-M-3300020187-94.fltr	Imitervirales	IM_01	100	33.18
GVMAG-M-3300020187-94.fltr_60_fna	Imitervirales	IM_01	61.3212	33.1
GVMAG-M-3300020187-94.fltr_80_fna	Imitervirales	IM_01	77.0419	33.16
GVMAG-M-3300020192-26.fltr	Imitervirales	IM_16	100	32.37
GVMAG-M-3300020192-26.fltr_60_fna	Imitervirales	IM_16	60.2643	32.48
GVMAG-M-3300020192-26.fltr_80_fna	Imitervirales	IM_16	81.0235	32.37
GVMAG-M-3300020194-16.fltr	Imitervirales	IM_01	100	31.86
GVMAG-M-3300020194-16.fltr_60_fna	Imitervirales	IM_01	55.7307	31.87
GVMAG-M-3300020194-16.fltr_80_fna	Imitervirales	IM_01	61.5921	31.84
GVMAG-M-3300020523-10.fltr	Imitervirales	IM_01	100	27.48
GVMAG-M-3300020523-10.fltr_60_fna	Imitervirales	IM_01	75.385	27.46
GVMAG-M-3300020523-10.fltr_80_fna	Imitervirales	IM_01	81.2079	27.61
GVMAG-M-3300020554-7.fltr	Imitervirales	IM_12	100	20.3
GVMAG-M-3300020554-7.fltr_60_fna	Imitervirales	IM_12	57.3059	20.23
GVMAG-M-3300020554-7.fltr_80_fna	Imitervirales	IM_12	71.0895	20.26
GVMAG-M-3300020565-3.fltr	Imitervirales	IM_12	100	36.1
GVMAG-M-3300020565-3.fltr_60_fna	Imitervirales	IM_12	60.0283	35.98
GVMAG-M-3300020565-3.fltr_80_fna	Imitervirales	IM_12	67.7283	35.95
GVMAG-M-3300020572-5.fltr	Imitervirales	IM_01	100	55.99
GVMAG-M-3300020572-5.fltr_60_fna	Imitervirales	IM_01	51.8981	55.85
GVMAG-M-3300020572-5.fltr_80_fna	Imitervirales	IM_01	66.6107	55.97
GVMAG-M-3300020595-13.fltr	Imitervirales	IM_01	100	34.35
GVMAG-M-3300020595-13.fltr_60_fna	Imitervirales	IM_01	59.4213	34.26
GVMAG-M-3300020595-13.fltr_80_fna	Imitervirales	IM_01	79.0293	34.27
GVMAG-M-3300020595-14.fltr	Imitervirales	IM_01	100	21.26
GVMAG-M-3300020595-14.fltr_60_fna	Imitervirales	IM_01	48.8506	21.36
GVMAG-M-3300020595-14.fltr_80_fna	Imitervirales	IM_01	78.4143	21.26
GVMAG-M-3300020595-32.fltr	Imitervirales	IM_09	100	29.14
GVMAG-M-3300020595-32.fltr_60_fna	Imitervirales	IM_09	50.9754	29.34
GVMAG-M-3300020595-32.fltr_80_fna	Imitervirales	IM_09	72.1201	29.34
GVMAG-M-3300020716-5.fltr	Imitervirales	IM_12	100	33.62
GVMAG-M-3300020716-5.fltr_60_fna	Imitervirales	IM_12	45.1608	33.97
GVMAG-M-3300020716-5.fltr_80_fna	Imitervirales	IM_12	73.8936	33.76
GVMAG-M-3300020726-3.fltr	Imitervirales	IM_01	100	32.16
GVMAG-M-3300020726-3.fltr_60_fna	Imitervirales	IM_01	43.9798	31.84
GVMAG-M-3300020726-3.fltr_80_fna	Imitervirales	IM_01	65.4874	32.18
GVMAG-M-3300020727-4.fltr	Imitervirales	IM_12	100	23.08
GVMAG-M-3300020727-4.fltr_60_fna	Imitervirales	IM_12	68.0979	23.07
GVMAG-M-3300020727-4.fltr_80_fna	Imitervirales	IM_12	78.2198	22.68
GVMAG-M-3300020728-1.fltr	Imitervirales	IM_01	100	45.72
GVMAG-M-3300020728-1.fltr_60_fna	Imitervirales	IM_01	67.9532	45.61
GVMAG-M-3300020728-1.fltr_80_fna	Imitervirales	IM_01	80.254	46.07
GVMAG-M-3300020810-20.fltr	Imitervirales	IM_01	100	29.86
GVMAG-M-3300020810-20.fltr_60_fna	Imitervirales	IM_01	50.9823	29.44
GVMAG-M-3300020810-20.fltr_80_fna	Imitervirales	IM_01	81.3745	29.75
GVMAG-M-3300020810-3.fltr	Imitervirales	IM_01	100	29.24
GVMAG-M-3300020810-3.fltr_60_fna	Imitervirales	IM_01	65.7379	29.29
GVMAG-M-3300020810-3.fltr_80_fna	Imitervirales	IM_01	75.8701	29.03
GVMAG-M-3300021075-36.fltr	Imitervirales	IM_01	100	35.05
GVMAG-M-3300021075-36.fltr_60_fna	Imitervirales	IM_01	62.2877	35.11
GVMAG-M-3300021075-36.fltr_80_fna	Imitervirales	IM_01	71.3981	35.19
GVMAG-M-3300021079-11.fltr	Imitervirales	IM_01	100	32.43
GVMAG-M-3300021079-11.fltr_60_fna	Imitervirales	IM_01	53.0199	31.9
GVMAG-M-3300021079-11.fltr_80_fna	Imitervirales	IM_01	83.7925	32.38
GVMAG-M-3300021120-1.fltr	Imitervirales	IM_01	100	39.48
GVMAG-M-3300021120-1.fltr_60_fna	Imitervirales	IM_01	48.5871	39.22
GVMAG-M-3300021120-1.fltr_80_fna	Imitervirales	IM_01	92.3937	39.38
GVMAG-M-3300021185-27.fltr	Imitervirales	IM_09	100	30.23
GVMAG-M-3300021185-27.fltr_60_fna	Imitervirales	IM_09	62.6752	30.1
GVMAG-M-3300021185-27.fltr_80_fna	Imitervirales	IM_09	68.5441	30.19
GVMAG-M-3300021185-45.fltr	Imitervirales	IM_01	100	26.04
GVMAG-M-3300021185-45.fltr_60_fna	Imitervirales	IM_01	51.7363	25.94
GVMAG-M-3300021185-45.fltr_80_fna	Imitervirales	IM_01	74.0623	25.8
GVMAG-M-3300021340-15.fltr	Imitervirales	IM_01	100	36.53
GVMAG-M-3300021340-15.fltr_60_fna	Imitervirales	IM_01	48.4124	37.04
GVMAG-M-3300021340-15.fltr_80_fna	Imitervirales	IM_01	74.7364	36.31
GVMAG-M-3300021340-17.fltr	Imitervirales	IM_01	100	28.8
GVMAG-M-3300021340-17.fltr_60_fna	Imitervirales	IM_01	65.2524	28.63
GVMAG-M-3300021340-17.fltr_80_fna	Imitervirales	IM_01	83.952	28.52
GVMAG-M-3300021371-30.fltr	Imitervirales	IM_01	100	29.05
GVMAG-M-3300021371-30.fltr_60_fna	Imitervirales	IM_01	69.3539	28.7
GVMAG-M-3300021371-30.fltr_80_fna	Imitervirales	IM_01	76.0041	29.27
GVMAG-M-3300021375-17.fltr	Imitervirales	IM_01	100	29.71
GVMAG-M-3300021375-17.fltr_60_fna	Imitervirales	IM_01	57.931	29.55
GVMAG-M-3300021375-17.fltr_80_fna	Imitervirales	IM_01	67.8632	29.59
GVMAG-M-3300021378-36.fltr	Imitervirales	IM_01	100	26.89
GVMAG-M-3300021378-36.fltr_60_fna	Imitervirales	IM_01	53.0763	26.47
GVMAG-M-3300021378-36.fltr_80_fna	Imitervirales	IM_01	93.1799	26.76
GVMAG-M-3300021378-40.fltr	Imitervirales	IM_01	100	32.82
GVMAG-M-3300021378-40.fltr_60_fna	Imitervirales	IM_01	60.7803	32.96
GVMAG-M-3300021378-40.fltr_80_fna	Imitervirales	IM_01	90.3787	32.68
GVMAG-M-3300021379-1.fltr	Imitervirales	IM_12	100	20.07
GVMAG-M-3300021379-1.fltr_60_fna	Imitervirales	IM_12	60.9835	20.09
GVMAG-M-3300021379-1.fltr_80_fna	Imitervirales	IM_12	77.0539	20.04
GVMAG-M-3300021389-2.fltr	Imitervirales	IM_01	100	25.21
GVMAG-M-3300021389-2.fltr_60_fna	Imitervirales	IM_01	49.5384	24.92
GVMAG-M-3300021389-2.fltr_80_fna	Imitervirales	IM_01	92.5255	25.23
GVMAG-M-3300021389-22.fltr	Imitervirales	IM_01	100	34.54
GVMAG-M-3300021389-22.fltr_60_fna	Imitervirales	IM_01	53.6327	34.8
GVMAG-M-3300021389-22.fltr_80_fna	Imitervirales	IM_01	72.3941	34.9
GVMAG-M-3300021425-14.fltr	Imitervirales	IM_01	100	25.29
GVMAG-M-3300021425-14.fltr_60_fna	Imitervirales	IM_01	59.7584	25.26
GVMAG-M-3300021425-14.fltr_80_fna	Imitervirales	IM_01	80.4012	25.29
GVMAG-M-3300021425-30.fltr	Imitervirales	IM_01	100	31.65
GVMAG-M-3300021425-30.fltr_60_fna	Imitervirales	IM_01	56.2261	31.61
GVMAG-M-3300021425-30.fltr_80_fna	Imitervirales	IM_01	90.7884	31.54
GVMAG-M-3300021958-1.fltr	Imitervirales	IM_08	100	29.31
GVMAG-M-3300021958-1.fltr_60_fna	Imitervirales	IM_08	50.4379	29.72
GVMAG-M-3300021958-1.fltr_80_fna	Imitervirales	IM_08	58.1634	29.59
GVMAG-M-3300021958-16.fltr	Imitervirales	IM_12	100	27.04
GVMAG-M-3300021958-16.fltr_60_fna	Imitervirales	IM_12	51.3936	26.69
GVMAG-M-3300021958-16.fltr_80_fna	Imitervirales	IM_12	69.613	26.85
GVMAG-M-3300021958-43.fltr	Imitervirales	IM_01	100	26.31
GVMAG-M-3300021958-43.fltr_60_fna	Imitervirales	IM_01	53.3673	26.61
GVMAG-M-3300021958-43.fltr_80_fna	Imitervirales	IM_01	78.2136	26.36
GVMAG-M-3300021958-5.fltr	Imitervirales	IM_08	100	24.45
GVMAG-M-3300021958-5.fltr_60_fna	Imitervirales	IM_08	48.9078	24.34
GVMAG-M-3300021958-5.fltr_80_fna	Imitervirales	IM_08	77.7777	24.48
GVMAG-M-3300021960-2.fltr	Imitervirales	IM_01	100	26.85
GVMAG-M-3300021960-2.fltr_60_fna	Imitervirales	IM_01	50.0852	26.92
GVMAG-M-3300021960-2.fltr_80_fna	Imitervirales	IM_01	80.8615	27.04
GVMAG-M-3300021961-40.fltr	Imitervirales	IM_01	100	49.04
GVMAG-M-3300021961-40.fltr_60_fna	Imitervirales	IM_01	66.3258	49.13
GVMAG-M-3300021961-40.fltr_80_fna	Imitervirales	IM_01	78.3335	49.05
GVMAG-M-3300021961-46.fltr	Imitervirales	IM_01	100	33.74
GVMAG-M-3300021961-46.fltr_60_fna	Imitervirales	IM_01	58.1864	33.91
GVMAG-M-3300021961-46.fltr_80_fna	Imitervirales	IM_01	83.3628	33.81
GVMAG-M-3300021961-60.fltr	Imitervirales	IM_01	100	46.38
GVMAG-M-3300021961-60.fltr_60_fna	Imitervirales	IM_01	60.0134	46.36
GVMAG-M-3300021961-60.fltr_80_fna	Imitervirales	IM_01	78.1699	46.48
GVMAG-M-3300021962-24.fltr	Imitervirales	IM_01	100	32.1
GVMAG-M-3300021962-24.fltr_60_fna	Imitervirales	IM_01	55.999	32.04
GVMAG-M-3300021962-24.fltr_80_fna	Imitervirales	IM_01	84.1331	32.22
GVMAG-M-3300021962-46.fltr	Imitervirales	IM_12	100	30.82
GVMAG-M-3300021962-46.fltr_60_fna	Imitervirales	IM_12	49.4028	30.71
GVMAG-M-3300021962-46.fltr_80_fna	Imitervirales	IM_12	69.2405	30.62
GVMAG-M-3300021962-60.fltr	Imitervirales	IM_12	100	25.89
GVMAG-M-3300021962-60.fltr_60_fna	Imitervirales	IM_12	66.4966	25.79
GVMAG-M-3300021962-60.fltr_80_fna	Imitervirales	IM_12	79.3563	25.71
GVMAG-M-3300021963-12.fltr	Imitervirales	IM_01	100	40.42
GVMAG-M-3300021963-12.fltr_60_fna	Imitervirales	IM_01	55.9745	39.99
GVMAG-M-3300021963-12.fltr_80_fna	Imitervirales	IM_01	75.2031	40.68
GVMAG-M-3300021963-34.fltr	Imitervirales	IM_01	100	46.44
GVMAG-M-3300021963-34.fltr_60_fna	Imitervirales	IM_01	54.1749	46.41
GVMAG-M-3300021963-34.fltr_80_fna	Imitervirales	IM_01	80.4582	46.52
GVMAG-M-3300021964-56.fltr	Imitervirales	IM_12	100	26.09
GVMAG-M-3300021964-56.fltr_60_fna	Imitervirales	IM_12	56.9401	25.85
GVMAG-M-3300021964-56.fltr_80_fna	Imitervirales	IM_12	74.9376	26.06
GVMAG-M-3300021964-9.fltr	Imitervirales	IM_12	100	26.47
GVMAG-M-3300021964-9.fltr_60_fna	Imitervirales	IM_12	45.1518	26.37
GVMAG-M-3300021964-9.fltr_80_fna	Imitervirales	IM_12	73.3573	26.5
GVMAG-M-3300022752-39.fltr	Imitervirales	IM_01	100	30.85
GVMAG-M-3300022752-39.fltr_60_fna	Imitervirales	IM_01	55.2544	30.86
GVMAG-M-3300022752-39.fltr_80_fna	Imitervirales	IM_01	78.7732	30.87
GVMAG-M-3300022752-80.fltr	Imitervirales	IM_01	100	28.24
GVMAG-M-3300022752-80.fltr_60_fna	Imitervirales	IM_01	65.2275	28.59
GVMAG-M-3300022752-80.fltr_80_fna	Imitervirales	IM_01	92.5034	28.32
GVMAG-M-3300022752-81.fltr	Imitervirales	IM_16	100	31.09
GVMAG-M-3300022752-81.fltr_60_fna	Imitervirales	IM_16	48.7987	31.68
GVMAG-M-3300022752-81.fltr_80_fna	Imitervirales	IM_16	91.4741	31.15
GVMAG-M-3300022752-94.fltr	Imitervirales	IM_01	100	47.62
GVMAG-M-3300022752-94.fltr_60_fna	Imitervirales	IM_01	64.3728	47.39
GVMAG-M-3300022752-94.fltr_80_fna	Imitervirales	IM_01	80.7555	47.87
GVMAG-M-3300022916-4.fltr	Imitervirales	IM_16	100	30.01
GVMAG-M-3300022916-4.fltr_60_fna	Imitervirales	IM_16	59.7064	30.14
GVMAG-M-3300022916-4.fltr_80_fna	Imitervirales	IM_16	80.6004	29.95
GVMAG-M-3300022920-41.fltr	Imitervirales	IM_01	100	27.92
GVMAG-M-3300022920-41.fltr_60_fna	Imitervirales	IM_01	65.0966	28.12
GVMAG-M-3300022920-41.fltr_80_fna	Imitervirales	IM_01	73.4156	27.99
GVMAG-M-3300023109-20.fltr	Imitervirales	IM_12	100	21.5
GVMAG-M-3300023109-20.fltr_60_fna	Imitervirales	IM_12	58.5529	21.63
GVMAG-M-3300023109-20.fltr_80_fna	Imitervirales	IM_12	77.5218	21.64
GVMAG-M-3300023109-37.fltr	Imitervirales	IM_09	100	29.67
GVMAG-M-3300023109-37.fltr_60_fna	Imitervirales	IM_09	72.4492	29.77
GVMAG-M-3300023109-37.fltr_80_fna	Imitervirales	IM_09	91.2217	29.87
GVMAG-M-3300023109-49.fltr	Imitervirales	IM_09	100	27.4
GVMAG-M-3300023109-49.fltr_60_fna	Imitervirales	IM_09	75.5406	27.37
GVMAG-M-3300023109-49.fltr_80_fna	Imitervirales	IM_09	72.6115	26.52
GVMAG-M-3300023110-24.fltr	Imitervirales	IM_09	100	24.83
GVMAG-M-3300023110-24.fltr_60_fna	Imitervirales	IM_09	56.0021	25.06
GVMAG-M-3300023110-24.fltr_80_fna	Imitervirales	IM_09	78.3031	24.59
GVMAG-M-3300023110-7.fltr	Imitervirales	IM_09	100	28.92
GVMAG-M-3300023110-7.fltr_60_fna	Imitervirales	IM_09	64.4286	28.64
GVMAG-M-3300023110-7.fltr_80_fna	Imitervirales	IM_09	74.5174	28.27
GVMAG-M-3300023112-4.fltr	Imitervirales	IM_13	100	25.16
GVMAG-M-3300023112-4.fltr_60_fna	Imitervirales	IM_13	52.1218	24.81
GVMAG-M-3300023112-4.fltr_80_fna	Imitervirales	IM_13	75.3509	25.16
GVMAG-M-3300023170-28.fltr	Imitervirales	IM_12	100	24.18
GVMAG-M-3300023170-28.fltr_60_fna	Imitervirales	IM_12	47.3848	23.65
GVMAG-M-3300023170-28.fltr_80_fna	Imitervirales	IM_12	75.1009	24.54
GVMAG-M-3300023173-22.fltr	Imitervirales	IM_01	100	40.19
GVMAG-M-3300023173-22.fltr_60_fna	Imitervirales	IM_01	64.2798	40.03
GVMAG-M-3300023173-22.fltr_80_fna	Imitervirales	IM_01	88.0522	40.12
GVMAG-M-3300023174-107.fltr	Imitervirales	IM_01	100	27.89
GVMAG-M-3300023174-107.fltr_60_fna	Imitervirales	IM_01	56.9877	28.06
GVMAG-M-3300023174-107.fltr_80_fna	Imitervirales	IM_01	78.7874	27.48
GVMAG-M-3300023174-111.fltr	Imitervirales	IM_01	100	32.68
GVMAG-M-3300023174-111.fltr_60_fna	Imitervirales	IM_01	58.32	32.81
GVMAG-M-3300023174-111.fltr_80_fna	Imitervirales	IM_01	86.3899	32.71
GVMAG-M-3300023174-116.fltr	Imitervirales	IM_01	100	27.85
GVMAG-M-3300023174-116.fltr_60_fna	Imitervirales	IM_01	68.6231	27.69
GVMAG-M-3300023174-116.fltr_80_fna	Imitervirales	IM_01	86.2455	27.76
GVMAG-M-3300023174-129.fltr	Imitervirales	IM_01	100	31.5
GVMAG-M-3300023174-129.fltr_60_fna	Imitervirales	IM_01	63.8976	31.25
GVMAG-M-3300023174-129.fltr_80_fna	Imitervirales	IM_01	76.3251	31.7
GVMAG-M-3300023174-131.fltr	Imitervirales	IM_16	100	24
GVMAG-M-3300023174-131.fltr_60_fna	Imitervirales	IM_16	60.9215	24.06
GVMAG-M-3300023174-131.fltr_80_fna	Imitervirales	IM_16	79.4926	24.08
GVMAG-M-3300023174-132.fltr	Imitervirales	IM_01	100	50.6
GVMAG-M-3300023174-132.fltr_60_fna	Imitervirales	IM_01	49.4245	49.01
GVMAG-M-3300023174-132.fltr_80_fna	Imitervirales	IM_01	72.7218	50.3
GVMAG-M-3300023174-136.fltr	Imitervirales	IM_16	100	26.43
GVMAG-M-3300023174-136.fltr_60_fna	Imitervirales	IM_16	63.9203	25.79
GVMAG-M-3300023174-136.fltr_80_fna	Imitervirales	IM_16	80.1499	26.66
GVMAG-M-3300023174-144.fltr	Imitervirales	IM_01	100	30.39
GVMAG-M-3300023174-144.fltr_60_fna	Imitervirales	IM_01	52.2642	30.53
GVMAG-M-3300023174-144.fltr_80_fna	Imitervirales	IM_01	80.8363	30.57
GVMAG-M-3300023174-147.fltr	Imitervirales	IM_01	100	22.94
GVMAG-M-3300023174-147.fltr_60_fna	Imitervirales	IM_01	62.719	22.78
GVMAG-M-3300023174-147.fltr_80_fna	Imitervirales	IM_01	74.0819	22.93
GVMAG-M-3300023174-16.fltr	Imitervirales	IM_01	100	46.6
GVMAG-M-3300023174-16.fltr_60_fna	Imitervirales	IM_01	63.0188	46.24
GVMAG-M-3300023174-16.fltr_80_fna	Imitervirales	IM_01	76.472	46.31
GVMAG-M-3300023174-166.fltr	Imitervirales	IM_01	100	41
GVMAG-M-3300023174-166.fltr_60_fna	Imitervirales	IM_01	56.3273	40.54
GVMAG-M-3300023174-166.fltr_80_fna	Imitervirales	IM_01	75.9029	40.89
GVMAG-M-3300023174-167.fltr	Imitervirales	IM_13	100	19.66
GVMAG-M-3300023174-167.fltr_60_fna	Imitervirales	IM_13	63.0038	19.68
GVMAG-M-3300023174-167.fltr_80_fna	Imitervirales	IM_13	76.3899	19.66
GVMAG-M-3300023174-174.fltr	Imitervirales	IM_16	100	25.45
GVMAG-M-3300023174-174.fltr_60_fna	Imitervirales	IM_16	64.3671	25.55
GVMAG-M-3300023174-174.fltr_80_fna	Imitervirales	IM_16	78.7706	25.32
GVMAG-M-3300023174-176.fltr	Imitervirales	IM_01	100	45.23
[truncated: 2,316 more rows]

## Sheet: Testing_set
Sequence	Order	Family	Completeness	GC_content
ERX552261.44.dc.fltr	Algavirales	AG_03	100	31.5
ERX552261.44.dc.fltr_85_fna	Algavirales	AG_03	88.3474	31.55
ERX552309.9.dc.fltr	Algavirales	AG_01	100	40.15
ERX552309.9.dc.fltr_85_fna	Algavirales	AG_01	90.2275	40.03
ERX552336.20.dc.fltr	Algavirales	AG_01	100	41.87
ERX552336.20.dc.fltr_85_fna	Algavirales	AG_01	96.4791	41.94
ERX555907.107.dc.fltr	Algavirales	AG_01	100	36.62
ERX555907.107.dc.fltr_85_fna	Algavirales	AG_01	79.7917	36.93
ERX555967.111.dc.fltr	Algavirales	AG_01	100	54.81
ERX555967.111.dc.fltr_85_fna	Algavirales	AG_01	64.7067	55.17
ERX556034.5.dc.fltr	Algavirales	AG_04	100	35.65
ERX556034.5.dc.fltr_85_fna	Algavirales	AG_04	71.9362	35.45
ERX556101.60.dc.fltr	Algavirales	AG_01	100	39.07
ERX556101.60.dc.fltr_85_fna	Algavirales	AG_01	62.4502	38.87
ERX556101.9.dc.fltr	Algavirales	AG_04	100	30.77
ERX556101.9.dc.fltr_85_fna	Algavirales	AG_04	76.6803	31.35
fltr_TARA_AON_NCLDV_00055	Algavirales	AG_01	100	40.58
fltr_TARA_AON_NCLDV_00055_85_fna	Algavirales	AG_01	65.642	40.64
fltr_TARA_ARC_NCLDV_00156	Algavirales	AG_01	100	38.58
fltr_TARA_ARC_NCLDV_00156_85_fna	Algavirales	AG_01	81.1192	38.8
fltr_TARA_ARC_NCLDV_00161	Algavirales	AG_01	100	38.91
fltr_TARA_ARC_NCLDV_00161_85_fna	Algavirales	AG_01	63.7965	38.63
fltr_TARA_PSE_NCLDV_00028	Algavirales	AG_04	100	28.59
fltr_TARA_PSE_NCLDV_00028_85_fna	Algavirales	AG_04	77.8514	28.6
fltr_TARA_PSW_NCLDV_00036	Algavirales	AG_03	100	39.2
fltr_TARA_PSW_NCLDV_00036_85_fna	Algavirales	AG_03	93.7915	39.33
fltr_TARA_PSW_NCLDV_00058	Algavirales	AG_01	100	43.93
fltr_TARA_PSW_NCLDV_00058_85_fna	Algavirales	AG_01	94.6798	43.99
GCA_003051645.1_ASM305164v1.fltr	Algavirales	AG_01	100	36.98
GCA_003051645.1_ASM305164v1.fltr_85_fna	Algavirales	AG_01	84.8398	36.44
GVMAG-M-3300017741-2.fltr	Algavirales	AG	100	40.88
GVMAG-M-3300017741-2.fltr_85_fna	Algavirales	AG	96.2743	40.89
GVMAG-M-3300017971-26.fltr	Algavirales	AG_04	100	30.24
GVMAG-M-3300017971-26.fltr_85_fna	Algavirales	AG_04	91.305	30.32
GVMAG-M-3300019759-3.fltr	Algavirales	AG_04	100	32.5
GVMAG-M-3300019759-3.fltr_85_fna	Algavirales	AG_04	65.5335	32.81
GVMAG-M-3300021389-45.fltr	Algavirales	AG_01	100	40.46
GVMAG-M-3300021389-45.fltr_85_fna	Algavirales	AG_01	79.4591	40.59
GVMAG-M-3300022925-12.fltr	Algavirales	AG_01	100	34.09
GVMAG-M-3300022925-12.fltr_85_fna	Algavirales	AG_01	76.8366	34.16
GVMAG-M-3300027206-1.fltr	Algavirales	AG_01	100	39.63
GVMAG-M-3300027206-1.fltr_85_fna	Algavirales	AG_01	84.5786	39.22
GVMAG-M-3300027791-30.fltr	Algavirales	AG_04	100	23.96
GVMAG-M-3300027791-30.fltr_85_fna	Algavirales	AG_04	80.8494	23.84
GVMAG-S-1026894-114.fltr	Algavirales	AG_02	100	51.23
GVMAG-S-1026894-114.fltr_85_fna	Algavirales	AG_02	75.2942	51.12
GVMAG-S-ERX556005-85.fltr	Algavirales	AG_01	100	41.03
GVMAG-S-ERX556005-85.fltr_85_fna	Algavirales	AG_01	76.7547	41
GVMAG-S-ERX556101-89.fltr	Algavirales	AG_04	100	39.66
GVMAG-S-ERX556101-89.fltr_85_fna	Algavirales	AG_04	84.2975	39.33
SRX272783.128.dc.fltr	Algavirales	AG_02	100	60.18
SRX272783.128.dc.fltr_85_fna	Algavirales	AG_02	74.3103	60.25
fltr_TARA_SOC_NCLDV_00015	Asfuvirales	AF	100	43.74
fltr_TARA_SOC_NCLDV_00015_85_fna	Asfuvirales	AF	64.6374	43.52
GCA_003051705.1_ASM305170v1.fltr	Asfuvirales	AF_01	100	36.22
GCA_003051705.1_ASM305170v1.fltr_85_fna	Asfuvirales	AF_01	80.1671	36.49
GVMAG-S-3300002466-141.fltr	Asfuvirales	AF_01	100	39.48
GVMAG-S-3300002466-141.fltr_85_fna	Asfuvirales	AF_01	69.7198	39.68
SRX319065.14.dc.fltr	Asfuvirales	AF	100	21.73
SRX319065.14.dc.fltr_85_fna	Asfuvirales	AF	73.9888	21.48
SRX802963.109.dc.fltr	Asfuvirales	AF	100	29.95
SRX802963.109.dc.fltr_85_fna	Asfuvirales	AF	70.0453	29.63
GCA_005411835.1_ASM541183v1.fltr	Chitovirales	PX_01	100	43.26
GCA_005411835.1_ASM541183v1.fltr_50_fna	Chitovirales	PX_01	51.5801	44.07
GCA_005411835.1_ASM541183v1.fltr_60_fna	Chitovirales	PX_01	43.7595	41.72
GCA_005411835.1_ASM541183v1.fltr_70_fna	Chitovirales	PX_01	69.6	43.18
GCA_005411835.1_ASM541183v1.fltr_75_fna	Chitovirales	PX_01	62.7206	43.92
GCA_005411835.1_ASM541183v1.fltr_80_fna	Chitovirales	PX_01	88.3169	42.88
GCA_005411835.1_ASM541183v1.fltr_90_fna	Chitovirales	PX_01	83.247	43.55
GCA_006450615.1_ASM645061v1.fltr	Chitovirales	PX_01	100	27.56
GCA_006450615.1_ASM645061v1.fltr_50_fna	Chitovirales	PX_01	45.8249	27.55
GCA_006450615.1_ASM645061v1.fltr_60_fna	Chitovirales	PX_01	64.5067	27.51
GCA_006450615.1_ASM645061v1.fltr_70_fna	Chitovirales	PX_01	64.3039	26.95
GCA_006450615.1_ASM645061v1.fltr_75_fna	Chitovirales	PX_01	68.9853	27.28
GCA_006450615.1_ASM645061v1.fltr_80_fna	Chitovirales	PX_01	71.3965	27.44
GCA_006450615.1_ASM645061v1.fltr_90_fna	Chitovirales	PX_01	91.3422	27.47
GCA_006451235.1_ASM645123v1.fltr	Chitovirales	PX_01	100	61.91
GCA_006451235.1_ASM645123v1.fltr_50_fna	Chitovirales	PX_01	45.7713	64.56
GCA_006451235.1_ASM645123v1.fltr_60_fna	Chitovirales	PX_01	56.171	63.46
GCA_006451235.1_ASM645123v1.fltr_70_fna	Chitovirales	PX_01	50.3032	61.56
GCA_006451235.1_ASM645123v1.fltr_75_fna	Chitovirales	PX_01	78.0445	62.52
GCA_006451235.1_ASM645123v1.fltr_80_fna	Chitovirales	PX_01	71.1591	62.69
GCA_006451235.1_ASM645123v1.fltr_90_fna	Chitovirales	PX_01	97.0518	61.68
GCA_006452015.1_ASM645201v1.fltr	Chitovirales	PX_01	100	53.98
GCA_006452015.1_ASM645201v1.fltr_50_fna	Chitovirales	PX_01	64.0727	54.14
GCA_006452015.1_ASM645201v1.fltr_60_fna	Chitovirales	PX_01	58.3855	53.92
GCA_006452015.1_ASM645201v1.fltr_70_fna	Chitovirales	PX_01	54.8573	53.91
GCA_006452015.1_ASM645201v1.fltr_75_fna	Chitovirales	PX_01	55.019	54.25
GCA_006452015.1_ASM645201v1.fltr_80_fna	Chitovirales	PX_01	52.8846	53.82
GCA_006452015.1_ASM645201v1.fltr_90_fna	Chitovirales	PX_01	98.2013	53.92
GCA_006458285.1_ASM645828v1.fltr	Chitovirales	PX_01	100	25.91
GCA_006458285.1_ASM645828v1.fltr_50_fna	Chitovirales	PX_01	60.3775	26.11
GCA_006458285.1_ASM645828v1.fltr_60_fna	Chitovirales	PX_01	52.393	25.58
GCA_006458285.1_ASM645828v1.fltr_70_fna	Chitovirales	PX_01	51.9102	26.13
GCA_006458285.1_ASM645828v1.fltr_75_fna	Chitovirales	PX_01	72.0086	25.69
GCA_006458285.1_ASM645828v1.fltr_80_fna	Chitovirales	PX_01	60.9372	26.3
GCA_006458285.1_ASM645828v1.fltr_90_fna	Chitovirales	PX_01	94.5309	25.95
GCA_006465565.1_ASM646556v1.fltr	Chitovirales	PX_01	100	27.03
GCA_006465565.1_ASM646556v1.fltr_50_fna	Chitovirales	PX_01	51.9659	27.08
GCA_006465565.1_ASM646556v1.fltr_60_fna	Chitovirales	PX_01	66.2459	27.02
GCA_006465565.1_ASM646556v1.fltr_70_fna	Chitovirales	PX_01	61.6276	26.95
GCA_006465565.1_ASM646556v1.fltr_75_fna	Chitovirales	PX_01	65.9586	27.3
GCA_006465565.1_ASM646556v1.fltr_80_fna	Chitovirales	PX_01	72.9544	26.63
GCA_006465565.1_ASM646556v1.fltr_90_fna	Chitovirales	PX_01	90.3301	27.04
GCA_006466005.1_ASM646600v1.fltr	Chitovirales	PX_01	100	23.59
GCA_006466005.1_ASM646600v1.fltr_50_fna	Chitovirales	PX_01	33.6245	24.28
GCA_006466005.1_ASM646600v1.fltr_60_fna	Chitovirales	PX_01	57.7625	24.25
GCA_006466005.1_ASM646600v1.fltr_70_fna	Chitovirales	PX_01	61.0001	23.14
GCA_006466005.1_ASM646600v1.fltr_75_fna	Chitovirales	PX_01	79.7968	23.39
GCA_006466005.1_ASM646600v1.fltr_80_fna	Chitovirales	PX_01	78.3919	23.82
GCA_006466005.1_ASM646600v1.fltr_90_fna	Chitovirales	PX_01	85.3467	23.47
GCA_009909525.1_ASM990952v1.fltr	Chitovirales	PX_01	100	28.45
GCA_009909525.1_ASM990952v1.fltr_50_fna	Chitovirales	PX_01	53.0431	28.71
GCA_009909525.1_ASM990952v1.fltr_60_fna	Chitovirales	PX_01	52.9338	28.64
GCA_009909525.1_ASM990952v1.fltr_70_fna	Chitovirales	PX_01	62.7015	28.46
GCA_009909525.1_ASM990952v1.fltr_75_fna	Chitovirales	PX_01	64.3719	28.39
GCA_009909525.1_ASM990952v1.fltr_80_fna	Chitovirales	PX_01	52.4156	28.78
GCA_009909525.1_ASM990952v1.fltr_90_fna	Chitovirales	PX_01	66.9637	28.7
GCA_900327605.1_lib01460new.fltr	Chitovirales	PX_01	100	33.49
GCA_900327605.1_lib01460new.fltr_50_fna	Chitovirales	PX_01	58.2246	33.98
GCA_900327605.1_lib01460new.fltr_60_fna	Chitovirales	PX_01	62.8361	33.37
GCA_900327605.1_lib01460new.fltr_70_fna	Chitovirales	PX_01	60.5455	33.3
GCA_900327605.1_lib01460new.fltr_75_fna	Chitovirales	PX_01	60.938	33.65
GCA_900327605.1_lib01460new.fltr_80_fna	Chitovirales	PX_01	80.1083	33.38
GCA_900327605.1_lib01460new.fltr_90_fna	Chitovirales	PX_01	81.4333	33.71
ERX552244.9.dc.fltr	Imitervirales	IM_01	100	51.73
ERX552244.9.dc.fltr_85_fna	Imitervirales	IM_01	68.2548	51.82
ERX552255.64.dc.fltr	Imitervirales	IM	100	22.73
ERX552255.64.dc.fltr_85_fna	Imitervirales	IM	86.9417	22.68
ERX552256.53.dc.fltr	Imitervirales	IM_16	100	23.71
ERX552256.53.dc.fltr_85_fna	Imitervirales	IM_16	74.143	23.43
ERX552257.75.dc.fltr	Imitervirales	IM_01	100	20.46
ERX552257.75.dc.fltr_85_fna	Imitervirales	IM_01	85.3299	20.37
ERX552261.23.dc.fltr	Imitervirales	IM_12	100	27.06
ERX552261.23.dc.fltr_85_fna	Imitervirales	IM_12	88.8097	27.22
ERX552264.38.dc.fltr	Imitervirales	IM_09	100	21.55
ERX552264.38.dc.fltr_85_fna	Imitervirales	IM_09	61.1755	21.06
ERX552270.10.dc.fltr	Imitervirales	IM_09	100	28.76
ERX552270.10.dc.fltr_85_fna	Imitervirales	IM_09	77.5364	28.61
ERX552270.42.dc.fltr	Imitervirales	IM_09	100	27.38
ERX552270.42.dc.fltr_85_fna	Imitervirales	IM_09	78.0383	27.52
ERX552292.53.dc.fltr	Imitervirales	IM_01	100	28.45
ERX552292.53.dc.fltr_85_fna	Imitervirales	IM_01	86.5536	28.49
ERX552298.27.dc.fltr	Imitervirales	IM_01	100	20.53
ERX552298.27.dc.fltr_85_fna	Imitervirales	IM_01	81.2792	20.54
ERX555931.51.dc.fltr	Imitervirales	IM_09	100	29.16
ERX555931.51.dc.fltr_85_fna	Imitervirales	IM_09	76.2112	29.48
ERX555963.29.dc.fltr	Imitervirales	IM_01	100	22.91
ERX555963.29.dc.fltr_85_fna	Imitervirales	IM_01	86.4782	22.87
ERX556032.62.dc.fltr	Imitervirales	IM_01	100	28.4
ERX556032.62.dc.fltr_85_fna	Imitervirales	IM_01	91.4768	28.37
ERX556037.25.dc.fltr	Imitervirales	IM_01	100	20.35
ERX556037.25.dc.fltr_85_fna	Imitervirales	IM_01	83.2648	20.35
ERX556101.13.dc.fltr	Imitervirales	IM_01	100	32.38
ERX556101.13.dc.fltr_85_fna	Imitervirales	IM_01	94.9347	32.36
ERX556103.23.dc.fltr	Imitervirales	IM_09	100	25.33
ERX556103.23.dc.fltr_85_fna	Imitervirales	IM_09	62.7716	25.85
ERX633347.22.dc.fltr	Imitervirales	IM	100	32.29
ERX633347.22.dc.fltr_85_fna	Imitervirales	IM	84.6588	32.5
fltr_TARA_AON_NCLDV_00015	Imitervirales	IM_01	100	28.42
fltr_TARA_AON_NCLDV_00015_85_fna	Imitervirales	IM_01	69.5679	28.35
fltr_TARA_AON_NCLDV_00023	Imitervirales	IM_01	100	32.54
fltr_TARA_AON_NCLDV_00023_85_fna	Imitervirales	IM_01	87.3905	32.55
fltr_TARA_AON_NCLDV_00026	Imitervirales	IM_01	100	33.44
fltr_TARA_AON_NCLDV_00026_85_fna	Imitervirales	IM_01	61.2397	33.7
fltr_TARA_AOS_NCLDV_00003	Imitervirales	IM_01	100	26.2
fltr_TARA_AOS_NCLDV_00003_85_fna	Imitervirales	IM_01	89.3862	26.24
fltr_TARA_ARC_NCLDV_00020	Imitervirales	IM_01	100	44.32
fltr_TARA_ARC_NCLDV_00020_85_fna	Imitervirales	IM_01	78.277	44.46
fltr_TARA_ARC_NCLDV_00026	Imitervirales	IM_01	100	36.57
fltr_TARA_ARC_NCLDV_00026_85_fna	Imitervirales	IM_01	91.3217	36.47
fltr_TARA_ARC_NCLDV_00030	Imitervirales	IM_01	100	31.51
fltr_TARA_ARC_NCLDV_00030_85_fna	Imitervirales	IM_01	74.0169	31.63
fltr_TARA_ARC_NCLDV_00046	Imitervirales	IM_16	100	24.11
fltr_TARA_ARC_NCLDV_00046_85_fna	Imitervirales	IM_16	86.3384	24.18
fltr_TARA_ARC_NCLDV_00069	Imitervirales	IM_01	100	34.28
fltr_TARA_ARC_NCLDV_00069_85_fna	Imitervirales	IM_01	94.3525	34.26
fltr_TARA_ARC_NCLDV_00084	Imitervirales	IM_01	100	29.38
fltr_TARA_ARC_NCLDV_00084_85_fna	Imitervirales	IM_01	69.4486	29.25
fltr_TARA_ARC_NCLDV_00094	Imitervirales	IM_09	100	35.3
fltr_TARA_ARC_NCLDV_00094_85_fna	Imitervirales	IM_09	66.9227	35.11
fltr_TARA_ARC_NCLDV_00113	Imitervirales	IM_09	100	29.1
fltr_TARA_ARC_NCLDV_00113_85_fna	Imitervirales	IM_09	52.229	28.57
fltr_TARA_ARC_NCLDV_00120	Imitervirales	IM_01	100	27.68
fltr_TARA_ARC_NCLDV_00120_85_fna	Imitervirales	IM_01	80.4965	27.76
fltr_TARA_ARC_NCLDV_00152	Imitervirales	IM_01	100	31.14
fltr_TARA_ARC_NCLDV_00152_85_fna	Imitervirales	IM_01	76.361	31.29
fltr_TARA_ARC_NCLDV_00160	Imitervirales	IM_07	100	28.55
fltr_TARA_ARC_NCLDV_00160_85_fna	Imitervirales	IM_07	55.1144	28.34
fltr_TARA_IOS_NCLDV_00002	Imitervirales	IM_09	100	29.31
fltr_TARA_IOS_NCLDV_00002_85_fna	Imitervirales	IM_09	78.4733	29.3
fltr_TARA_MED_NCLDV_00004	Imitervirales	IM_16	100	25.23
fltr_TARA_MED_NCLDV_00004_85_fna	Imitervirales	IM_16	84.1223	25.43
fltr_TARA_MED_NCLDV_00020	Imitervirales	IM_01	100	30.69
fltr_TARA_MED_NCLDV_00020_85_fna	Imitervirales	IM_01	82.9834	30.66
fltr_TARA_MED_NCLDV_00025	Imitervirales	IM_16	100	20.02
fltr_TARA_MED_NCLDV_00025_85_fna	Imitervirales	IM_16	79.1626	19.98
fltr_TARA_MED_NCLDV_00036	Imitervirales	IM_01	100	37.35
fltr_TARA_MED_NCLDV_00036_85_fna	Imitervirales	IM_01	73.8649	37.45
fltr_TARA_MED_NCLDV_00046	Imitervirales	IM_01	100	28.74
fltr_TARA_MED_NCLDV_00046_85_fna	Imitervirales	IM_01	77.4173	28.64
fltr_TARA_MED_NCLDV_00050	Imitervirales	IM_01	100	31.31
fltr_TARA_MED_NCLDV_00050_85_fna	Imitervirales	IM_01	85.1315	31.48
fltr_TARA_PON_NCLDV_00006	Imitervirales	IM_07	100	27.67
fltr_TARA_PON_NCLDV_00006_85_fna	Imitervirales	IM_07	83.912	27.66
fltr_TARA_PON_NCLDV_00008	Imitervirales	IM_01	100	28.66
fltr_TARA_PON_NCLDV_00008_85_fna	Imitervirales	IM_01	80.8252	28.55
fltr_TARA_PON_NCLDV_00047	Imitervirales	IM_01	100	22.51
fltr_TARA_PON_NCLDV_00047_85_fna	Imitervirales	IM_01	85.1166	22.62
fltr_TARA_PSE_NCLDV_00020	Imitervirales	IM_01	100	24.88
fltr_TARA_PSE_NCLDV_00020_85_fna	Imitervirales	IM_01	89.0456	24.99
fltr_TARA_PSE_NCLDV_00022	Imitervirales	IM_01	100	29.27
fltr_TARA_PSE_NCLDV_00022_85_fna	Imitervirales	IM_01	81.4774	29.24
fltr_TARA_PSW_NCLDV_00018	Imitervirales	IM_01	100	23.44
fltr_TARA_PSW_NCLDV_00018_85_fna	Imitervirales	IM_01	89.0649	23.46
fltr_TARA_PSW_NCLDV_00022	Imitervirales	IM_13	100	24.78
fltr_TARA_PSW_NCLDV_00022_85_fna	Imitervirales	IM_13	89.4555	24.94
fltr_TARA_SOC_NCLDV_00022	Imitervirales	IM_01	100	42.71
fltr_TARA_SOC_NCLDV_00022_85_fna	Imitervirales	IM_01	60.6301	42.59
GCA_000904035.1_ViralProj186430.fltr	Imitervirales	IM_16	100	24.65
GCA_000904035.1_ViralProj186430.fltr_85_fna	Imitervirales	IM_16	84.7034	24.75
GCA_001399245.1_ViralProj298907.fltr	Imitervirales	IM_01	100	25.35
GCA_001399245.1_ViralProj298907.fltr_85_fna	Imitervirales	IM_01	83.5798	25.47
GCA_002966385.1_ASM296638v1.fltr	Imitervirales	IM_16	100	27.98
GCA_002966385.1_ASM296638v1.fltr_85_fna	Imitervirales	IM_16	87.6169	28.01
GCA_002966485.1_ASM296648v1.fltr	Imitervirales	IM_16	100	29.37
GCA_002966485.1_ASM296648v1.fltr_85_fna	Imitervirales	IM_16	88.1832	29.44
GCA_003333125.1_ASM333312v1.fltr	Imitervirales	IM_01	100	29.49
GCA_003333125.1_ASM333312v1.fltr_85_fna	Imitervirales	IM_01	94.2754	29.5
GCA_003814065.1_ASM381406v1.fltr	Imitervirales	IM_16	100	27.69
GCA_003814065.1_ASM381406v1.fltr_85_fna	Imitervirales	IM_16	79.0981	27.66
GCA_003814265.1_ASM381426v1.fltr	Imitervirales	IM_16	100	28.8
GCA_003814265.1_ASM381426v1.fltr_85_fna	Imitervirales	IM_16	80.3188	28.87
GVMAG-M-3300001348-16.fltr	Imitervirales	IM_16	100	24.68
GVMAG-M-3300001348-16.fltr_85_fna	Imitervirales	IM_16	84.5301	24.74
GVMAG-M-3300005613-29.fltr	Imitervirales	IM_13	100	18.95
GVMAG-M-3300005613-29.fltr_85_fna	Imitervirales	IM_13	77.8548	19.03
GVMAG-M-3300005613-41.fltr	Imitervirales	IM_13	100	21.98
GVMAG-M-3300005613-41.fltr_85_fna	Imitervirales	IM_13	82.8181	21.93
GVMAG-M-3300005613-49.fltr	Imitervirales	IM_13	100	20.18
GVMAG-M-3300005613-49.fltr_85_fna	Imitervirales	IM_13	83.195	20.2
GVMAG-M-3300005662-68.fltr	Imitervirales	IM_01	100	39.67
GVMAG-M-3300005662-68.fltr_85_fna	Imitervirales	IM_01	81.4183	40.04
GVMAG-M-3300006810-8.fltr	Imitervirales	IM_01	100	24.63
GVMAG-M-3300006810-8.fltr_85_fna	Imitervirales	IM_01	85.7437	24.75
GVMAG-M-3300009051-3.fltr	Imitervirales	IM_12	100	24.26
GVMAG-M-3300009051-3.fltr_85_fna	Imitervirales	IM_12	86.5767	24.31
GVMAG-M-3300009068-11.fltr	Imitervirales	IM_01	100	36.55
GVMAG-M-3300009068-11.fltr_85_fna	Imitervirales	IM_01	72.7081	36.65
GVMAG-M-3300009149-34.fltr	Imitervirales	IM_01	100	32.31
GVMAG-M-3300009149-34.fltr_85_fna	Imitervirales	IM_01	95.5463	32.36
GVMAG-M-3300009155-19.fltr	Imitervirales	IM_01	100	35.73
GVMAG-M-3300009155-19.fltr_85_fna	Imitervirales	IM_01	80.9796	35.73
GVMAG-M-3300009155-26.fltr	Imitervirales	IM_01	100	32.78
GVMAG-M-3300009155-26.fltr_85_fna	Imitervirales	IM_01	75.5276	32.74
GVMAG-M-3300009159-65.fltr	Imitervirales	IM_01	100	25.39
GVMAG-M-3300009159-65.fltr_85_fna	Imitervirales	IM_01	84.854	25.27
GVMAG-M-3300009161-25.fltr	Imitervirales	IM_01	100	30.12
GVMAG-M-3300009161-25.fltr_85_fna	Imitervirales	IM_01	89.0755	30.22
GVMAG-M-3300009163-40.fltr	Imitervirales	IM_07	100	26.77
GVMAG-M-3300009163-40.fltr_85_fna	Imitervirales	IM_07	76.6116	26.86
GVMAG-M-3300009180-16.fltr	Imitervirales	IM_01	100	38.27
GVMAG-M-3300009180-16.fltr_85_fna	Imitervirales	IM_01	81.2194	38.14
GVMAG-M-3300009181-26.fltr	Imitervirales	IM_01	100	33.64
GVMAG-M-3300009181-26.fltr_85_fna	Imitervirales	IM_01	81.4367	33.47
GVMAG-M-3300009182-16.fltr	Imitervirales	IM_01	100	31.08
GVMAG-M-3300009182-16.fltr_85_fna	Imitervirales	IM_01	62.3058	31.45
GVMAG-M-3300009182-78.fltr	Imitervirales	IM_01	100	30.68
GVMAG-M-3300009182-78.fltr_85_fna	Imitervirales	IM_01	87.6193	30.69
GVMAG-M-3300009185-36.fltr	Imitervirales	IM_01	100	40.88
GVMAG-M-3300009185-36.fltr_85_fna	Imitervirales	IM_01	89.4364	40.94
GVMAG-M-3300009185-7.fltr	Imitervirales	IM_01	100	42.84
GVMAG-M-3300009185-7.fltr_85_fna	Imitervirales	IM_01	76.4355	42.98
GVMAG-M-3300009419-14.fltr	Imitervirales	IM_01	100	34.12
GVMAG-M-3300009419-14.fltr_85_fna	Imitervirales	IM_01	99.7299	34.15
GVMAG-M-3300009419-6.fltr	Imitervirales	IM_01	100	35.98
GVMAG-M-3300009419-6.fltr_85_fna	Imitervirales	IM_01	70.9484	35.76
GVMAG-M-3300009425-37.fltr	Imitervirales	IM_01	100	28.01
GVMAG-M-3300009425-37.fltr_85_fna	Imitervirales	IM_01	83.1167	28.23
GVMAG-M-3300009436-15.fltr	Imitervirales	IM_16	100	26.65
GVMAG-M-3300009436-15.fltr_85_fna	Imitervirales	IM_16	86.088	26.68
GVMAG-M-3300009441-23.fltr	Imitervirales	IM_01	100	32.02
GVMAG-M-3300009441-23.fltr_85_fna	Imitervirales	IM_01	77.5775	31.82
GVMAG-M-3300010158-13.fltr	Imitervirales	IM_01	100	32.35
GVMAG-M-3300010158-13.fltr_85_fna	Imitervirales	IM_01	81.4974	32.12
GVMAG-M-3300010158-15.fltr	Imitervirales	IM_12	100	23.47
GVMAG-M-3300010158-15.fltr_85_fna	Imitervirales	IM_12	82.3169	23.49
GVMAG-M-3300010158-63.fltr	Imitervirales	IM_01	100	30.08
GVMAG-M-3300010158-63.fltr_85_fna	Imitervirales	IM_01	78.3132	30.12
GVMAG-M-3300010354-11.fltr	Imitervirales	IM_12	100	34.04
GVMAG-M-3300010354-11.fltr_85_fna	Imitervirales	IM_12	77.17	34.08
GVMAG-M-3300012920-24.fltr	Imitervirales	IM_01	100	28.89
GVMAG-M-3300012920-24.fltr_85_fna	Imitervirales	IM_01	87.2864	28.8
GVMAG-M-3300012936-34.fltr	Imitervirales	IM_01	100	25.44
GVMAG-M-3300012936-34.fltr_85_fna	Imitervirales	IM_01	81.8967	25.08
GVMAG-M-3300012936-37.fltr	Imitervirales	IM_01	100	29.04
GVMAG-M-3300012936-37.fltr_85_fna	Imitervirales	IM_01	81.6559	28.97
GVMAG-M-3300012936-41.fltr	Imitervirales	IM_01	100	28.09
GVMAG-M-3300012936-41.fltr_85_fna	Imitervirales	IM_01	76.3125	28.17
GVMAG-M-3300013004-50.fltr	Imitervirales	IM_07	100	25.83
GVMAG-M-3300013004-50.fltr_85_fna	Imitervirales	IM_07	82.331	26.08
GVMAG-M-3300013093-48.fltr	Imitervirales	IM_12	100	26.93
GVMAG-M-3300013093-48.fltr_85_fna	Imitervirales	IM_12	79.6342	26.82
GVMAG-M-3300013132-70.fltr	Imitervirales	IM_18	100	24.39
GVMAG-M-3300013132-70.fltr_85_fna	Imitervirales	IM_18	97.7419	24.35
GVMAG-M-3300013285-6.fltr	Imitervirales	IM_01	100	47.7
GVMAG-M-3300013285-6.fltr_85_fna	Imitervirales	IM_01	88.5733	47.88
GVMAG-M-3300017724-7.fltr	Imitervirales	IM_01	100	32.67
GVMAG-M-3300017724-7.fltr_85_fna	Imitervirales	IM_01	78.094	32.74
GVMAG-M-3300017763-4.fltr	Imitervirales	IM_09	100	30.46
GVMAG-M-3300017763-4.fltr_85_fna	Imitervirales	IM_09	49.7534	30.61
GVMAG-M-3300017788-2.fltr	Imitervirales	IM_16	100	21.39
GVMAG-M-3300017788-2.fltr_85_fna	Imitervirales	IM_16	75.0837	21.34
GVMAG-M-3300017788-50.fltr	Imitervirales	IM_12	100	22.4
GVMAG-M-3300017788-50.fltr_85_fna	Imitervirales	IM_12	79.7392	22.5
GVMAG-M-3300017950-2.fltr	Imitervirales	IM_01	100	28.45
GVMAG-M-3300017950-2.fltr_85_fna	Imitervirales	IM_01	79.2728	28.12
GVMAG-M-3300017956-3.fltr	Imitervirales	IM_01	100	29.5
GVMAG-M-3300017956-3.fltr_85_fna	Imitervirales	IM_01	76.7534	29.4
GVMAG-M-3300017989-16.fltr	Imitervirales	IM_01	100	35.33
GVMAG-M-3300017989-16.fltr_85_fna	Imitervirales	IM_01	86.3576	35.47
GVMAG-M-3300018049-14.fltr	Imitervirales	IM_01	100	31.53
GVMAG-M-3300018049-14.fltr_85_fna	Imitervirales	IM_01	83.0802	31.55
GVMAG-M-3300018415-13.fltr	Imitervirales	IM_01	100	31.18
GVMAG-M-3300018415-13.fltr_85_fna	Imitervirales	IM_01	73.9268	31.49
GVMAG-M-3300018426-17.fltr	Imitervirales	IM_01	100	29.86
GVMAG-M-3300018426-17.fltr_85_fna	Imitervirales	IM_01	88.6616	29.84
GVMAG-M-3300018876-24.fltr	Imitervirales	IM_01	100	32.92
GVMAG-M-3300018876-24.fltr_85_fna	Imitervirales	IM_01	78.2134	32.87
GVMAG-M-3300019093-7.fltr	Imitervirales	IM_01	100	29.96
GVMAG-M-3300019093-7.fltr_85_fna	Imitervirales	IM_01	87.2577	30
GVMAG-M-3300020185-65.fltr	Imitervirales	IM_01	100	27.11
GVMAG-M-3300020185-65.fltr_85_fna	Imitervirales	IM_01	90.5039	27.08
GVMAG-M-3300020187-22.fltr	Imitervirales	IM_16	100	18.89
GVMAG-M-3300020187-22.fltr_85_fna	Imitervirales	IM_16	85.3382	18.95
GVMAG-M-3300020187-27.fltr	Imitervirales	IM_07	100	22.8
GVMAG-M-3300020187-27.fltr_85_fna	Imitervirales	IM_07	81.918	22.76
GVMAG-M-3300020187-47.fltr	Imitervirales	IM_01	100	24.32
GVMAG-M-3300020187-47.fltr_85_fna	Imitervirales	IM_01	97.9261	24.31
GVMAG-M-3300021365-13.fltr	Imitervirales	IM_07	100	25.14
GVMAG-M-3300021365-13.fltr_85_fna	Imitervirales	IM_07	82.7862	24.8
GVMAG-M-3300021389-31.fltr	Imitervirales	IM_01	100	33.38
GVMAG-M-3300021389-31.fltr_85_fna	Imitervirales	IM_01	85.185	33.45
GVMAG-M-3300021962-56.fltr	Imitervirales	IM_12	100	22.73
GVMAG-M-3300021962-56.fltr_85_fna	Imitervirales	IM_12	80.0725	22.55
GVMAG-M-3300021964-36.fltr	Imitervirales	IM_12	100	32.5
GVMAG-M-3300021964-36.fltr_85_fna	Imitervirales	IM_12	71.6215	32.65
GVMAG-M-3300021964-8.fltr	Imitervirales	IM_12	100	27.03
GVMAG-M-3300021964-8.fltr_85_fna	Imitervirales	IM_12	77.1449	26.81
GVMAG-M-3300022752-33.fltr	Imitervirales	IM_16	100	21.13
GVMAG-M-3300022752-33.fltr_85_fna	Imitervirales	IM_16	85.0513	21.04
GVMAG-M-3300022752-82.fltr	Imitervirales	IM_01	100	38.57
GVMAG-M-3300022752-82.fltr_85_fna	Imitervirales	IM_01	82.6464	38.49
GVMAG-M-3300022920-3.fltr	Imitervirales	IM_09	100	30.12
GVMAG-M-3300022920-3.fltr_85_fna	Imitervirales	IM_09	70.9296	30.62
GVMAG-M-3300023174-1.fltr	Imitervirales	IM_01	100	32.08
GVMAG-M-3300023174-1.fltr_85_fna	Imitervirales	IM_01	91.6139	32.13
GVMAG-M-3300023174-100.fltr	Imitervirales	IM_01	100	43.71
GVMAG-M-3300023174-100.fltr_85_fna	Imitervirales	IM_01	83.0495	43.88
GVMAG-M-3300023174-124.fltr	Imitervirales	IM_01	100	35.56
GVMAG-M-3300023174-124.fltr_85_fna	Imitervirales	IM_01	84.2019	35.4
GVMAG-M-3300023174-134.fltr	Imitervirales	IM_01	100	27.7
GVMAG-M-3300023174-134.fltr_85_fna	Imitervirales	IM_01	82.4329	27.52
GVMAG-M-3300023174-138.fltr	Imitervirales	IM_01	100	25.31
GVMAG-M-3300023174-138.fltr_85_fna	Imitervirales	IM_01	79.9924	25.59
GVMAG-M-3300023174-154.fltr	Imitervirales	IM_01	100	45.3
GVMAG-M-3300023174-154.fltr_85_fna	Imitervirales	IM_01	86.5283	45.24
GVMAG-M-3300023174-157.fltr	Imitervirales	IM_01	100	26.88
GVMAG-M-3300023174-157.fltr_85_fna	Imitervirales	IM_01	79.6699	27.02
GVMAG-M-3300023174-188.fltr	Imitervirales	IM_01	100	28.63
GVMAG-M-3300023174-188.fltr_85_fna	Imitervirales	IM_01	68.9414	28.52
GVMAG-M-3300023174-205.fltr	Imitervirales	IM_16	100	25.5
GVMAG-M-3300023174-205.fltr_85_fna	Imitervirales	IM_16	85.7964	25.46
GVMAG-M-3300023174-24.fltr	Imitervirales	IM_01	100	27.7
GVMAG-M-3300023174-24.fltr_85_fna	Imitervirales	IM_01	77.7666	27.95
GVMAG-M-3300023174-3.fltr	Imitervirales	IM_01	100	38.92
GVMAG-M-3300023174-3.fltr_85_fna	Imitervirales	IM_01	74.9694	38.9
GVMAG-M-3300023174-49.fltr	Imitervirales	IM_01	100	32.3
GVMAG-M-3300023174-49.fltr_85_fna	Imitervirales	IM_01	86.2585	32.48
GVMAG-M-3300023174-55.fltr	Imitervirales	IM_16	100	18.37
GVMAG-M-3300023174-55.fltr_85_fna	Imitervirales	IM_16	84.4027	18.21
GVMAG-M-3300023174-6.fltr	Imitervirales	IM_01	100	43.94
GVMAG-M-3300023174-6.fltr_85_fna	Imitervirales	IM_01	83.1148	43.73
GVMAG-M-3300023174-60.fltr	Imitervirales	IM_01	100	36.2
GVMAG-M-3300023174-60.fltr_85_fna	Imitervirales	IM_01	79.5817	36.02
GVMAG-M-3300023179-116.fltr	Imitervirales	IM_01	100	28.04
GVMAG-M-3300023179-116.fltr_85_fna	Imitervirales	IM_01	83.7108	28
GVMAG-M-3300023179-138.fltr	Imitervirales	IM_01	100	52.06
GVMAG-M-3300023179-138.fltr_85_fna	Imitervirales	IM_01	74.603	52.29
GVMAG-M-3300023179-145.fltr	Imitervirales	IM_16	100	25.16
GVMAG-M-3300023179-145.fltr_85_fna	Imitervirales	IM_16	88.1976	25.25
GVMAG-M-3300023179-166.fltr	Imitervirales	IM_01	100	31.76
GVMAG-M-3300023179-166.fltr_85_fna	Imitervirales	IM_01	78.5252	31.8
GVMAG-M-3300023179-18.fltr	Imitervirales	IM_01	100	26.71
GVMAG-M-3300023179-18.fltr_85_fna	Imitervirales	IM_01	74.2336	26.61
GVMAG-M-3300023179-33.fltr	Imitervirales	IM_01	100	27.62
GVMAG-M-3300023179-33.fltr_85_fna	Imitervirales	IM_01	81.5036	27.88
GVMAG-M-3300023179-54.fltr	Imitervirales	IM_16	100	24.34
GVMAG-M-3300023179-54.fltr_85_fna	Imitervirales	IM_16	92.2009	24.29
GVMAG-M-3300023179-61.fltr	Imitervirales	IM_16	100	23.61
GVMAG-M-3300023179-61.fltr_85_fna	Imitervirales	IM_16	87.8522	23.45
GVMAG-M-3300023179-71.fltr	Imitervirales	IM_01	100	22.59
GVMAG-M-3300023179-71.fltr_85_fna	Imitervirales	IM_01	76.5168	22.46
GVMAG-M-3300023179-90.fltr	Imitervirales	IM_01	100	30.19
GVMAG-M-3300023179-90.fltr_85_fna	Imitervirales	IM_01	82.3321	30.1
GVMAG-M-3300023184-13.fltr	Imitervirales	IM_08	100	28.67
GVMAG-M-3300023184-13.fltr_85_fna	Imitervirales	IM_08	89.8	28.61
GVMAG-M-3300023184-16.fltr	Imitervirales	IM_01	100	36.99
GVMAG-M-3300023184-16.fltr_85_fna	Imitervirales	IM_01	74.9776	37.17
GVMAG-M-3300023184-160.fltr	Imitervirales	IM_01	100	42.03
GVMAG-M-3300023184-160.fltr_85_fna	Imitervirales	IM_01	87.0845	42.18
GVMAG-M-3300023184-161.fltr	Imitervirales	IM_01	100	31.63
GVMAG-M-3300023184-161.fltr_85_fna	Imitervirales	IM_01	72.9791	31.48
GVMAG-M-3300023184-163.fltr	Imitervirales	IM_01	100	40.47
GVMAG-M-3300023184-163.fltr_85_fna	Imitervirales	IM_01	67.9538	40.68
GVMAG-M-3300023184-187.fltr	Imitervirales	IM_01	100	26.23
GVMAG-M-3300023184-187.fltr_85_fna	Imitervirales	IM_01	77.3191	26.29
GVMAG-M-3300023184-188.fltr	Imitervirales	IM_01	100	39.52
GVMAG-M-3300023184-188.fltr_85_fna	Imitervirales	IM_01	95.2287	39.55
GVMAG-M-3300023184-191.fltr	Imitervirales	IM_01	100	45.69
GVMAG-M-3300023184-191.fltr_85_fna	Imitervirales	IM_01	87.0852	46.12
GVMAG-M-3300023184-38.fltr	Imitervirales	IM_01	100	32.85
GVMAG-M-3300023184-38.fltr_85_fna	Imitervirales	IM_01	84.2699	32.86
GVMAG-M-3300023184-43.fltr	Imitervirales	IM_16	100	27.56
GVMAG-M-3300023184-43.fltr_85_fna	Imitervirales	IM_16	93.4283	27.63
GVMAG-M-3300023184-64.fltr	Imitervirales	IM_13	100	20.87
GVMAG-M-3300023184-64.fltr_85_fna	Imitervirales	IM_13	82.1787	20.77
GVMAG-M-3300023184-70.fltr	Imitervirales	IM_01	100	33.18
GVMAG-M-3300023184-70.fltr_85_fna	Imitervirales	IM_01	87.1529	33.26
GVMAG-M-3300023184-77.fltr	Imitervirales	IM_01	100	30.19
GVMAG-M-3300023184-77.fltr_85_fna	Imitervirales	IM_01	84.4682	30.4
GVMAG-M-3300023184-86.fltr	Imitervirales	IM_01	100	27.52
GVMAG-M-3300023184-86.fltr_85_fna	Imitervirales	IM_01	82.9131	27.4
GVMAG-M-3300024185-6.fltr	Imitervirales	IM_01	100	30.84
GVMAG-M-3300024185-6.fltr_85_fna	Imitervirales	IM_01	81.55	30.81
GVMAG-M-3300024230-8.fltr	Imitervirales	IM_01	100	28.45
GVMAG-M-3300024230-8.fltr_85_fna	Imitervirales	IM_01	78.7795	28.74
GVMAG-M-3300024252-29.fltr	Imitervirales	IM_01	100	32.12
GVMAG-M-3300024252-29.fltr_85_fna	Imitervirales	IM_01	84.8784	32.11
GVMAG-M-3300024258-14.fltr	Imitervirales	IM_01	100	26.94
GVMAG-M-3300024258-14.fltr_85_fna	Imitervirales	IM_01	87.3689	26.91
GVMAG-M-3300024258-28.fltr	Imitervirales	IM_01	100	31.56
GVMAG-M-3300024258-28.fltr_85_fna	Imitervirales	IM_01	82.1903	31.47
GVMAG-M-3300024261-8.fltr	Imitervirales	IM_01	100	35.24
GVMAG-M-3300024261-8.fltr_85_fna	Imitervirales	IM_01	79.8497	35.11
GVMAG-M-3300024311-5.fltr	Imitervirales	IM_01	100	32.4
GVMAG-M-3300024311-5.fltr_85_fna	Imitervirales	IM_01	90.4161	32.37
GVMAG-M-3300024312-6.fltr	Imitervirales	IM_01	100	28.24
GVMAG-M-3300024312-6.fltr_85_fna	Imitervirales	IM_01	83.4435	28.38
GVMAG-M-3300025695-21.fltr	Imitervirales	IM_12	100	22.63
GVMAG-M-3300025695-21.fltr_85_fna	Imitervirales	IM_12	77.6981	22.8
GVMAG-M-3300025727-45.fltr	Imitervirales	IM_14	100	29.12
GVMAG-M-3300025727-45.fltr_85_fna	Imitervirales	IM_14	68.5646	29.3
GVMAG-M-3300027707-10.fltr	Imitervirales	IM_01	100	27.96
GVMAG-M-3300027707-10.fltr_85_fna	Imitervirales	IM_01	89.0607	27.91
GVMAG-M-3300027708-20.fltr	Imitervirales	IM_01	100	31
GVMAG-M-3300027708-20.fltr_85_fna	Imitervirales	IM_01	80.042	31.15
GVMAG-M-3300027747-57.fltr	Imitervirales	IM_01	100	28.57
GVMAG-M-3300027747-57.fltr_85_fna	Imitervirales	IM_01	81.3777	28.54
GVMAG-M-3300027754-9.fltr	Imitervirales	IM_01	100	37.51
GVMAG-M-3300027754-9.fltr_85_fna	Imitervirales	IM_01	83.3267	36.99
GVMAG-M-3300027769-26.fltr	Imitervirales	IM_12	100	32.18
GVMAG-M-3300027769-26.fltr_85_fna	Imitervirales	IM_12	87.2619	32.04
GVMAG-M-3300027769-4.fltr	Imitervirales	IM_01	100	37.78
GVMAG-M-3300027769-4.fltr_85_fna	Imitervirales	IM_01	85.738	37.97
GVMAG-M-3300027804-36.fltr	Imitervirales	IM_01	100	30.47
GVMAG-M-3300027804-36.fltr_85_fna	Imitervirales	IM_01	79.1001	30.38
GVMAG-M-3300027833-11.fltr	Imitervirales	IM_01	100	34.28
GVMAG-M-3300027833-11.fltr_85_fna	Imitervirales	IM_01	82.0778	34.32
GVMAG-M-3300027892-27.fltr	Imitervirales	IM_01	100	25.78
GVMAG-M-3300027892-27.fltr_85_fna	Imitervirales	IM_01	79.7111	25.71
GVMAG-M-3300027892-70.fltr	Imitervirales	IM_01	100	36.41
GVMAG-M-3300027892-70.fltr_85_fna	Imitervirales	IM_01	84.9936	36.22
GVMAG-M-3300027963-59.fltr	Imitervirales	IM_01	100	27.22
GVMAG-M-3300027963-59.fltr_85_fna	Imitervirales	IM_01	78.0476	27.1
GVMAG-S-1035082-51.fltr	Imitervirales	IM_01	100	39.05
GVMAG-S-1035082-51.fltr_85_fna	Imitervirales	IM_01	68.9619	39.1
GVMAG-S-1035085-42.fltr	Imitervirales	IM_12	100	33.03
GVMAG-S-1035085-42.fltr_85_fna	Imitervirales	IM_12	90.6129	33
GVMAG-S-1035100-96.fltr	Imitervirales	IM_12	100	49.3
GVMAG-S-1035100-96.fltr_85_fna	Imitervirales	IM_12	94.3825	49.31
GVMAG-S-1035225-37.fltr	Imitervirales	IM_01	100	48.94
GVMAG-S-1035225-37.fltr_85_fna	Imitervirales	IM_01	77.989	49.08
GVMAG-S-1035231-53.fltr	Imitervirales	IM_01	100	36.6
GVMAG-S-1035231-53.fltr_85_fna	Imitervirales	IM_01	89.6037	36.63
GVMAG-S-1039698-54.fltr	Imitervirales	IM_01	100	27.33
GVMAG-S-1039698-54.fltr_85_fna	Imitervirales	IM_01	85.1733	27.39
GVMAG-S-1039716-42.fltr	Imitervirales	IM_01	100	44.32
GVMAG-S-1039716-42.fltr_85_fna	Imitervirales	IM_01	77.0997	43.88
GVMAG-S-1055481-12.fltr	Imitervirales	IM_12	100	21.28
GVMAG-S-1055481-12.fltr_85_fna	Imitervirales	IM_12	86.2952	21.29
GVMAG-S-1074262-51.fltr	Imitervirales	IM_01	100	32.77
GVMAG-S-1074262-51.fltr_85_fna	Imitervirales	IM_01	84.3719	32.62
GVMAG-S-1074335-3.fltr	Imitervirales	IM_01	100	44.43
GVMAG-S-1074335-3.fltr_85_fna	Imitervirales	IM_01	79.4585	44.43
GVMAG-S-1101161-78.fltr	Imitervirales	IM_01	100	34.21
GVMAG-S-1101161-78.fltr_85_fna	Imitervirales	IM_01	87.5727	34.43
GVMAG-S-1101164-67.fltr	Imitervirales	IM_01	100	33.45
GVMAG-S-1101164-67.fltr_85_fna	Imitervirales	IM_01	90.6444	33.33
GVMAG-S-1101169-110.fltr	Imitervirales	IM_01	100	45.08
GVMAG-S-1101169-110.fltr_85_fna	Imitervirales	IM_01	93.471	45.06
GVMAG-S-1101173-78.fltr	Imitervirales	IM_01	100	46.8
GVMAG-S-1101173-78.fltr_85_fna	Imitervirales	IM_01	82.8745	46.8
GVMAG-S-1101178-88.fltr	Imitervirales	IM_01	100	26.69
GVMAG-S-1101178-88.fltr_85_fna	Imitervirales	IM_01	74.6046	26.54
GVMAG-S-1101181-136.fltr	Imitervirales	IM_01	100	45.33
GVMAG-S-1101181-136.fltr_85_fna	Imitervirales	IM_01	94.4706	45.35
GVMAG-S-3300000115-46.fltr	Imitervirales	IM_13	100	29.24
GVMAG-S-3300000115-46.fltr_85_fna	Imitervirales	IM_13	85.7896	29.35
GVMAG-S-3300007722-115.fltr	Imitervirales	IM_01	100	30.97
GVMAG-S-3300007722-115.fltr_85_fna	Imitervirales	IM_01	82.0621	30.97
GVMAG-S-3300009084-161.fltr	Imitervirales	IM_16	100	28.38
GVMAG-S-3300009084-161.fltr_85_fna	Imitervirales	IM_16	85.2654	28.41
GVMAG-S-3300009703-83.fltr	Imitervirales	IM_07	100	25.59
GVMAG-S-3300009703-83.fltr_85_fna	Imitervirales	IM_07	69.5687	25.38
GVMAG-S-3300010158-137.fltr	Imitervirales	IM_01	100	45.66
GVMAG-S-3300010158-137.fltr_85_fna	Imitervirales	IM_01	82.9522	45.81
GVMAG-S-3300010158-141.fltr	Imitervirales	IM_01	100	28.82
GVMAG-S-3300010158-141.fltr_85_fna	Imitervirales	IM_01	85.9667	28.95
GVMAG-S-3300012000-62.fltr	Imitervirales	IM_12	100	34.65
GVMAG-S-3300012000-62.fltr_85_fna	Imitervirales	IM_12	85.7589	34.69
GVMAG-S-3300012919-65.fltr	Imitervirales	IM_01	100	26.45
GVMAG-S-3300012919-65.fltr_85_fna	Imitervirales	IM_01	76.4905	26.26
GVMAG-S-3300013006-138.fltr	Imitervirales	IM_01	100	40.86
GVMAG-S-3300013006-138.fltr_85_fna	Imitervirales	IM_01	91.3993	40.86
GVMAG-S-3300013093-118.fltr	Imitervirales	IM_01	100	38.87
GVMAG-S-3300013093-118.fltr_85_fna	Imitervirales	IM_01	89.105	39
GVMAG-S-3300013093-152.fltr	Imitervirales	IM_01	100	40.27
GVMAG-S-3300013093-152.fltr_85_fna	Imitervirales	IM_01	62.88	39.99
GVMAG-S-3300013093-85.fltr	Imitervirales	IM_01	100	29.22
GVMAG-S-3300013093-85.fltr_85_fna	Imitervirales	IM_01	84.2793	29.48
GVMAG-S-3300013094-109.fltr	Imitervirales	IM_01	100	28.39
GVMAG-S-3300013094-109.fltr_85_fna	Imitervirales	IM_01	82.9618	28.08
GVMAG-S-3300013094-97.fltr	Imitervirales	IM_01	100	42.32
GVMAG-S-3300013094-97.fltr_85_fna	Imitervirales	IM_01	84.6471	42.23
GVMAG-S-3300013131-116.fltr	Imitervirales	IM_16	100	19.51
GVMAG-S-3300013131-116.fltr_85_fna	Imitervirales	IM_16	88.6814	19.55
GVMAG-S-3300013132-149.fltr	Imitervirales	IM_18	100	27.69
GVMAG-S-3300013132-149.fltr_85_fna	Imitervirales	IM_18	79.5281	27.38
GVMAG-S-3300013286-35.fltr	Imitervirales	IM_01	100	45.52
GVMAG-S-3300013286-35.fltr_85_fna	Imitervirales	IM_01	85.5314	45.45
GVMAG-S-3300013286-51.fltr	Imitervirales	IM_01	100	56.39
GVMAG-S-3300013286-51.fltr_85_fna	Imitervirales	IM_01	72.8779	56.48
GVMAG-S-404869-41.fltr	Imitervirales	IM_01	100	25.81
GVMAG-S-404869-41.fltr_85_fna	Imitervirales	IM_01	81.6435	25.77
GVMAG-S-ERX555907-94.fltr	Imitervirales	IM_09	100	33.49
GVMAG-S-ERX555907-94.fltr_85_fna	Imitervirales	IM_09	86.0344	33.69
GVMAG-S-ERX555947-70.fltr	Imitervirales	IM_09	100	33.6
GVMAG-S-ERX555947-70.fltr_85_fna	Imitervirales	IM_09	69.071	33.75
GVMAG-S-ERX555954-49.fltr	Imitervirales	IM_09	100	27.22
GVMAG-S-ERX555954-49.fltr_85_fna	Imitervirales	IM_09	62.5695	27.27
GVMAG-S-ERX555967-130.fltr	Imitervirales	IM_09	100	36.6
GVMAG-S-ERX555967-130.fltr_85_fna	Imitervirales	IM_09	87.0212	36.58
GVMAG-S-ERX556049-19.fltr	Imitervirales	IM_01	100	27.74
GVMAG-S-ERX556049-19.fltr_85_fna	Imitervirales	IM_01	72.8601	27.78
GVMAG-S-ERX556126-94.fltr	Imitervirales	IM_09	100	30.3
GVMAG-S-ERX556126-94.fltr_85_fna	Imitervirales	IM_09	88.6555	30.26
HOT238_0125m.bin.60.fa	Imitervirales	IM_09	100	25.09
oPacV_421.fltr	Imitervirales	IM_01	100	28.07
oPacV_421.fltr_85_fna	Imitervirales	IM_01	78.0015	28.14
oPacV_662.fltr	Imitervirales	IM_16	100	31.02
oPacV_662.fltr_85_fna	Imitervirales	IM_16	87.4754	31.06
SRX327520.18.dc.fltr	Imitervirales	IM_01	100	34.49
SRX327520.18.dc.fltr_85_fna	Imitervirales	IM_01	88.8175	34.39
SRX327520.277.dc.fltr	Imitervirales	IM_16	100	27.21
SRX327520.277.dc.fltr_85_fna	Imitervirales	IM_16	83.9922	27.29
SRX331703.51.dc.fltr	Imitervirales	IM_01	100	40.25
SRX331703.51.dc.fltr_85_fna	Imitervirales	IM_01	88.1091	40.2
SRX474032.80.dc.fltr	Imitervirales	IM_01	100	33.45
SRX474032.80.dc.fltr_85_fna	Imitervirales	IM_01	84.9612	33.34
SRX559902.76.dc.fltr	Imitervirales	IM_14	100	36.82
SRX559902.76.dc.fltr_85_fna	Imitervirales	IM_14	77.4083	36.7
SRX802073.74.dc.fltr	Imitervirales	IM_01	100	29.97
SRX802073.74.dc.fltr_85_fna	Imitervirales	IM_01	73.3756	29.97
SRX802073.99.dc.fltr	Imitervirales	IM_01	100	27.5
SRX802073.99.dc.fltr_85_fna	Imitervirales	IM_01	88.8216	27.53
SRX802076.48.dc.fltr	Imitervirales	IM_09	100	33.02
SRX802076.48.dc.fltr_85_fna	Imitervirales	IM_09	81.4635	32.98
SRX802189.37.dc.fltr	Imitervirales	IM_01	100	26.49
SRX802189.37.dc.fltr_85_fna	Imitervirales	IM_01	75.7411	26.34
SRX802202.1.dc.fltr	Imitervirales	IM_01	100	36.13
SRX802202.1.dc.fltr_85_fna	Imitervirales	IM_01	72.5254	35.08
SRX802202.132.dc.fltr	Imitervirales	IM_01	100	30.45
SRX802202.132.dc.fltr_85_fna	Imitervirales	IM_01	81.5029	30.21
SRX802202.37.dc.fltr	Imitervirales	IM_01	100	42.66
SRX802202.37.dc.fltr_85_fna	Imitervirales	IM_01	88.6674	42.26
SRX803008.112.dc.fltr	Imitervirales	IM	100	20.49
SRX803008.112.dc.fltr_85_fna	Imitervirales	IM	79.0689	20.55
GVMAG-M-3300014838-26.fltr	incertae_sedis	incertae_sedis	100	20.38
GVMAG-M-3300014838-26.fltr_85_fna	incertae_sedis	incertae_sedis	93.3493	20.45
AF222060	Not_GV	Not_GV	100	55.85
AF222060_85_fna	Not_GV	Not_GV	83.0261	55.82
AFYI01000007	Not_GV	Not_GV	100	51.29
AFYI01000007_85_fna	Not_GV	Not_GV	83.4332	51.63
GU071101	Not_GV	Not_GV	100	37.85
GU071101_85_fna	Not_GV	Not_GV	78.445	38.03
HM004124	Not_GV	Not_GV	100	40.03
HM004124_85_fna	Not_GV	Not_GV	81.6249	40.05
HQ634175	Not_GV	Not_GV	100	40.19
HQ634175_85_fna	Not_GV	Not_GV	79.038	40.18
HQ704801.1	Not_GV	Not_GV	100	36.51
JN603370.1	Not_GV	Not_GV	100	27.04
JN882286	Not_GV	Not_GV	100	44.22
JN882286_85_fna	Not_GV	Not_GV	93.5796	44.17
JQ245707	Not_GV	Not_GV	100	40.94
JQ245707_85_fna	Not_GV	Not_GV	75.0791	40.73
KC595513	Not_GV	Not_GV	100	40.77
KC595513_85_fna	Not_GV	Not_GV	88.3746	40.82
KF623293	Not_GV	Not_GV	100	46.05
KF623293_85_fna	Not_GV	Not_GV	68.7976	46.04
KJ854379.1	Not_GV	Not_GV	100	33.17
KT307976	Not_GV	Not_GV	100	37.69
KT307976_85_fna	Not_GV	Not_GV	89.8705	37.33
KU682439	Not_GV	Not_GV	100	55.75
KU682439_85_fna	Not_GV	Not_GV	65.5918	56.06
KU686203	Not_GV	Not_GV	100	39.25
KU686203_85_fna	Not_GV	Not_GV	86.1978	39.4
KX507046	Not_GV	Not_GV	100	36.82
KX507046_85_fna	Not_GV	Not_GV	66.985	36.52
KX822733	Not_GV	Not_GV	100	34.58
KX822733_85_fna	Not_GV	Not_GV	76.0908	34.42
KY290955	Not_GV	Not_GV	100	37.15
KY290955_85_fna	Not_GV	Not_GV	71.8663	37.14
KY629563	Not_GV	Not_GV	100	60.17
KY629563_85_fna	Not_GV	Not_GV	65.5404	60.3
LC121084	Not_GV	Not_GV	100	44.7
LC121084_85_fna	Not_GV	Not_GV	95.7946	44.72
LC519601	Not_GV	Not_GV	100	35.12
LC519601_85_fna	Not_GV	Not_GV	70.2916	35.05
LR215719	Not_GV	Not_GV	100	30.32
LR215719_85_fna	Not_GV	Not_GV	91.8802	30.33
MF172979	Not_GV	Not_GV	100	38.04
MF172979_85_fna	Not_GV	Not_GV	90.8722	37.9
MF418016	Not_GV	Not_GV	100	36.21
MF418016_85_fna	Not_GV	Not_GV	81.2882	35.85
MF787246	Not_GV	Not_GV	100	34.11
MF787246_85_fna	Not_GV	Not_GV	94.7335	34.08
MG065691	Not_GV	Not_GV	100	50.19
MG065691_85_fna	Not_GV	Not_GV	74.5977	50.76
MG757153	Not_GV	Not_GV	100	52.83
MG757153_85_fna	Not_GV	Not_GV	65.2025	52.98
MH153812	Not_GV	Not_GV	100	41.25
MH153812_85_fna	Not_GV	Not_GV	87.7436	41.18
MH179477	Not_GV	Not_GV	100	41.23
MH179477_85_fna	Not_GV	Not_GV	88.8628	41.44
MH517022	Not_GV	Not_GV	100	38.46
MH517022_85_fna	Not_GV	Not_GV	99.0433	38.46
MH629685	Not_GV	Not_GV	100	40.74
MH629685_85_fna	Not_GV	Not_GV	68.3018	40.96
MH919297.1	Not_GV	Not_GV	100	30.06
MN044033	Not_GV	Not_GV	100	40.99
MN044033_85_fna	Not_GV	Not_GV	75.0813	41.22
MN444876	Not_GV	Not_GV	100	49.4
MN444876_85_fna	Not_GV	Not_GV	82.5163	49.02
MN549360	Not_GV	Not_GV	100	49.82
MN549360_85_fna	Not_GV	Not_GV	88.3728	49.85
MN988459	Not_GV	Not_GV	100	58.77
MN988459_85_fna	Not_GV	Not_GV	55.5573	58.04
MT310898	Not_GV	Not_GV	100	66.52
MT310898_85_fna	Not_GV	Not_GV	76.698	66.76
MT758688	Not_GV	Not_GV	100	59.03
MT758688_85_fna	Not_GV	Not_GV	60.81	59.01
MT774381	Not_GV	Not_GV	100	30.73
MT774381_85_fna	Not_GV	Not_GV	74.1924	30.41
MT774402	Not_GV	Not_GV	100	35.69
MT774402_85_fna	Not_GV	Not_GV	74.6205	35.63
MW057858	Not_GV	Not_GV	100	35.91
MW057858_85_fna	Not_GV	Not_GV	68.0763	35.51
MW584153	Not_GV	Not_GV	100	62.59
MW584153_85_fna	Not_GV	Not_GV	89.2118	62.57
MW812343	Not_GV	Not_GV	100	50.6
MW812343_85_fna	Not_GV	Not_GV	73.5168	50.62
MW845758	Not_GV	Not_GV	100	50.71
MW845758_85_fna	Not_GV	Not_GV	85.7901	50.63
MW845759	Not_GV	Not_GV	100	50.64
MW845759_85_fna	Not_GV	Not_GV	55.8683	50.62
MW980064	Not_GV	Not_GV	100	53.39
MW980064_85_fna	Not_GV	Not_GV	83.9344	53.33
MZ334524	Not_GV	Not_GV	100	56.9
MZ334524_85_fna	Not_GV	Not_GV	66.6568	57.19
MZ574432	Not_GV	Not_GV	100	64.07
MZ574432_85_fna	Not_GV	Not_GV	94.8325	64.12
NC_022990.1	Not_GV	Not_GV	100	29.67
NC_028257.1	Not_GV	Not_GV	100	27.33
NC_028269.1	Not_GV	Not_GV	100	51.1
NC_028270.1	Not_GV	Not_GV	100	26.84
OL828819.1	Not_GV	Not_GV	100	35.63
OM293948	Not_GV	Not_GV	100	32.48
OM293948_85_fna	Not_GV	Not_GV	83.5631	32.84
OP172790	Not_GV	Not_GV	100	44.27
OP172790_85_fna	Not_GV	Not_GV	98.8013	44.33
OP617745	Not_GV	Not_GV	100	31.6
OP617745_85_fna	Not_GV	Not_GV	77.9746	31.39
OP883945	Not_GV	Not_GV	100	43.88
OP883945_85_fna	Not_GV	Not_GV	72.4044	43.24
OQ025229	Not_GV	Not_GV	100	29.72
OQ025229_85_fna	Not_GV	Not_GV	80.6247	29.26
TARA_AON_NCLDV_00032	Not_GV	Not_GV	100	59.15
TARA_AON_NCLDV_00032_85_fna	Not_GV	Not_GV	90.6362	58.95
TARA_AON_NCLDV_00040	Not_GV	Not_GV	100	46.41
TARA_AON_NCLDV_00040_85_fna	Not_GV	Not_GV	85.585	46.46
TARA_AON_NCLDV_00050	Not_GV	Not_GV	100	39.24
TARA_AON_NCLDV_00050_85_fna	Not_GV	Not_GV	79.8757	39.27
TARA_ARC_NCLDV_00023	Not_GV	Not_GV	100	38.38
TARA_ARC_NCLDV_00023_85_fna	Not_GV	Not_GV	82.7785	38.29
TARA_ARC_NCLDV_00038	Not_GV	Not_GV	100	44.26
TARA_ARC_NCLDV_00038_85_fna	Not_GV	Not_GV	80.1294	44.14
TARA_ARC_NCLDV_00125	Not_GV	Not_GV	100	37.18
TARA_ARC_NCLDV_00125_85_fna	Not_GV	Not_GV	71.7877	37.24
TARA_ARC_NCLDV_00128	Not_GV	Not_GV	100	36.64
TARA_ARC_NCLDV_00128_85_fna	Not_GV	Not_GV	72.7273	36.66
TARA_ARC_NCLDV_00142	Not_GV	Not_GV	100	44.51
TARA_ARC_NCLDV_00142_85_fna	Not_GV	Not_GV	92.9984	44.55
TARA_ARC_NCLDV_00181	Not_GV	Not_GV	100	36.2
TARA_ARC_NCLDV_00181_85_fna	Not_GV	Not_GV	52.5677	36.79
TARA_ARC_NCLDV_00192	Not_GV	Not_GV	100	49.96
TARA_ARC_NCLDV_00192_85_fna	Not_GV	Not_GV	42.2572	49.52
TARA_IOS_NCLDV_00004	Not_GV	Not_GV	100	42.08
TARA_IOS_NCLDV_00004_85_fna	Not_GV	Not_GV	72.6294	41.83
TARA_IOS_NCLDV_00009	Not_GV	Not_GV	100	49.2
TARA_IOS_NCLDV_00009_85_fna	Not_GV	Not_GV	64.4392	49.4
TARA_MED_NCLDV_00071	Not_GV	Not_GV	100	32.93
TARA_MED_NCLDV_00071_85_fna	Not_GV	Not_GV	83.3911	32.76
TARA_MED_NCLDV_00100	Not_GV	Not_GV	100	44.17
TARA_MED_NCLDV_00100_85_fna	Not_GV	Not_GV	91.5663	44.31
TARA_PON_NCLDV_00038	Not_GV	Not_GV	100	51.15
TARA_PON_NCLDV_00038_85_fna	Not_GV	Not_GV	77.9212	50.79
TARA_PON_NCLDV_00040	Not_GV	Not_GV	100	37.32
TARA_PON_NCLDV_00040_85_fna	Not_GV	Not_GV	99.8081	37.29
TARA_PON_NCLDV_00045	Not_GV	Not_GV	100	35.3
TARA_PON_NCLDV_00045_85_fna	Not_GV	Not_GV	96.5317	35.26
TARA_PSE_NCLDV_00042	Not_GV	Not_GV	100	39.32
TARA_PSE_NCLDV_00042_85_fna	Not_GV	Not_GV	69.0464	39.36
TARA_PSW_NCLDV_00026	Not_GV	Not_GV	100	49.25
TARA_PSW_NCLDV_00026_85_fna	Not_GV	Not_GV	88.3382	49.14
TARA_PSW_NCLDV_00076	Not_GV	Not_GV	100	43.9
TARA_PSW_NCLDV_00076_85_fna	Not_GV	Not_GV	94.0715	44
TARA_PSW_NCLDV_00085	Not_GV	Not_GV	100	50.13
TARA_PSW_NCLDV_00085_85_fna	Not_GV	Not_GV	57.4971	50.14
TARA_PSW_NCLDV_00088	Not_GV	Not_GV	100	40.8
TARA_PSW_NCLDV_00088_85_fna	Not_GV	Not_GV	93.4358	40.81
TARA_SOC_NCLDV_00002	Not_GV	Not_GV	100	43.07
TARA_SOC_NCLDV_00002_85_fna	Not_GV	Not_GV	89.8399	42.98
ERX552299.29.dc.fltr	Pandoravirales	PV	100	43.32
ERX552299.29.dc.fltr_85_fna	Pandoravirales	PV	92.0028	43.37
fltr_TARA_ARC_NCLDV_00011	Pandoravirales	PV_05	100	65.29
fltr_TARA_ARC_NCLDV_00011_85_fna	Pandoravirales	PV_05	73.7356	65.24
fltr_TARA_MED_NCLDV_00006	Pandoravirales	PV	100	67.15
fltr_TARA_MED_NCLDV_00006_85_fna	Pandoravirales	PV	83.248	67.84
fltr_TARA_MED_NCLDV_00007	Pandoravirales	PV	100	54.53
fltr_TARA_MED_NCLDV_00007_85_fna	Pandoravirales	PV	81.1357	54.37
fltr_TARA_MED_NCLDV_00044	Pandoravirales	PV_05	100	49.8
fltr_TARA_MED_NCLDV_00044_85_fna	Pandoravirales	PV_05	70.3746	49.83
GCA_000911655.1_ViralProj213019.fltr	Pandoravirales	PV_04	100	63.66
GCA_000911655.1_ViralProj213019.fltr_85_fna	Pandoravirales	PV_04	79.4874	63.54
GCA_010974655.1_ASM1097465v1.fltr	Pandoravirales	PV_05	100	40.19
GCA_010974655.1_ASM1097465v1.fltr_85_fna	Pandoravirales	PV_05	80.0999	40.26
GCA_010974675.1_ASM1097467v1.fltr	Pandoravirales	PV_05	100	40.35
GCA_010974675.1_ASM1097467v1.fltr_85_fna	Pandoravirales	PV_05	85.9817	39.95
GVMAG-M-3300009496-9.fltr	Pandoravirales	PV_05	100	31.83
GVMAG-M-3300009496-9.fltr_85_fna	Pandoravirales	PV_05	85.4635	31.63
GVMAG-M-3300017971-10.fltr	Pandoravirales	PV	100	48.39
GVMAG-M-3300017971-10.fltr_85_fna	Pandoravirales	PV	86.8964	48.26
GVMAG-M-3300018080-53.fltr	Pandoravirales	PV	100	50.29
GVMAG-M-3300018080-53.fltr_85_fna	Pandoravirales	PV	89.0598	50.27
GVMAG-S-1091232-186.fltr	Pandoravirales	PV	100	58.3
GVMAG-S-1091232-186.fltr_85_fna	Pandoravirales	PV	95.776	58.23
GVMAG-S-ERX556028-76.fltr	Pandoravirales	PV	100	66.06
GVMAG-S-ERX556028-76.fltr_85_fna	Pandoravirales	PV	73.847	66.45
ERX552261.5.dc.fltr	Pimascovirales	PM_01	100	37.42
ERX552261.5.dc.fltr_85_fna	Pimascovirales	PM_01	91.1824	37.23
ERX552261.56.dc.fltr	Pimascovirales	PM_01	100	46.55
ERX552261.56.dc.fltr_85_fna	Pimascovirales	PM_01	72.2842	46.37
ERX552270.117.dc.fltr	Pimascovirales	PM_01	100	27.21
ERX552270.117.dc.fltr_85_fna	Pimascovirales	PM_01	63.3002	27.19
fltr_TARA_AON_NCLDV_00016	Pimascovirales	PM_01	100	29.21
fltr_TARA_AON_NCLDV_00016_85_fna	Pimascovirales	PM_01	87.0896	29.17
fltr_TARA_MED_NCLDV_00057	Pimascovirales	PM_01	100	23.42
fltr_TARA_MED_NCLDV_00057_85_fna	Pimascovirales	PM_01	85.2855	23.65
fltr_TARA_PSW_NCLDV_00030	Pimascovirales	PM_01	100	27.61
fltr_TARA_PSW_NCLDV_00030_85_fna	Pimascovirales	PM_01	71.6933	26.86
GCA_000846905.1_ViralProj14544.fltr	Pimascovirales	PM	100	48.64
GCA_000846905.1_ViralProj14544.fltr_85_fna	Pimascovirales	PM	70.3549	48.65
GCA_002826725.1_ASM282672v1.fltr	Pimascovirales	PM_05	100	42.95
GCA_002826725.1_ASM282672v1.fltr_85_fna	Pimascovirales	PM_05	75.6852	42.94
GCA_004788555.1_ASM478855v1.fltr	Pimascovirales	PM	100	34.58
GCA_004788555.1_ASM478855v1.fltr_85_fna	Pimascovirales	PM	81.0704	34.6
GCA_006465445.1_ASM646544v1.fltr	Pimascovirales	PM_05	100	44.61
GCA_006465445.1_ASM646544v1.fltr_85_fna	Pimascovirales	PM_05	79.2341	44.63
GCA_900323535.1_PRJEB25578.fltr	Pimascovirales	PM_07	100	42.3
GCA_900323535.1_PRJEB25578.fltr_85_fna	Pimascovirales	PM_07	76.9547	42.38
GVMAG-M-3300005613-23.fltr	Pimascovirales	PM	100	31.36
GVMAG-M-3300005613-23.fltr_85_fna	Pimascovirales	PM	81.7849	31.19
GVMAG-M-3300013014-33.fltr	Pimascovirales	PM_01	100	32.41
GVMAG-M-3300013014-33.fltr_85_fna	Pimascovirales	PM_01	88.188	32.38
GVMAG-M-3300017991-11.fltr	Pimascovirales	PM_01	100	35.27
GVMAG-M-3300017991-11.fltr_85_fna	Pimascovirales	PM_01	74.4129	35.13
GVMAG-M-3300021516-3.fltr	Pimascovirales	PM_01	100	36.78
GVMAG-M-3300021516-3.fltr_85_fna	Pimascovirales	PM_01	85.5438	36.58
GVMAG-M-3300023174-104.fltr	Pimascovirales	PM_01	100	35.63
GVMAG-M-3300023174-104.fltr_85_fna	Pimascovirales	PM_01	89.9712	35.64
GVMAG-M-3300023179-92.fltr	Pimascovirales	PM	100	26.04
GVMAG-M-3300023179-92.fltr_85_fna	Pimascovirales	PM	91.0772	26.2
GVMAG-M-3300025676-16.fltr	Pimascovirales	PM_01	100	27.4
GVMAG-M-3300025676-16.fltr_85_fna	Pimascovirales	PM_01	77.6214	27.42
GVMAG-M-3300025880-56.fltr	Pimascovirales	PM	100	27.1
GVMAG-M-3300025880-56.fltr_85_fna	Pimascovirales	PM	83.08	26.83
GVMAG-S-1015567-928.fltr	Pimascovirales	PM	100	39.22
GVMAG-S-1015567-928.fltr_85_fna	Pimascovirales	PM	83.3355	39.44
GVMAG-S-1041355-65.fltr	Pimascovirales	PM_01	100	32.31
GVMAG-S-1041355-65.fltr_85_fna	Pimascovirales	PM_01	89.4976	32.28
GVMAG-S-1101182-111.fltr	Pimascovirales	PM_01	100	41.23
GVMAG-S-1101182-111.fltr_85_fna	Pimascovirales	PM_01	92.4877	41.26
GVMAG-S-3300011013-114.fltr	Pimascovirales	PM_01	100	31.22
GVMAG-S-3300011013-114.fltr_85_fna	Pimascovirales	PM_01	70.0066	31.34
GVMAG-S-3300013014-136.fltr	Pimascovirales	PM_01	100	35.04
GVMAG-S-3300013014-136.fltr_85_fna	Pimascovirales	PM_01	83.3659	34.97
Marseillevirus_LCMAC103.fltr	Pimascovirales	PM	100	62.31
Marseillevirus_LCMAC103.fltr_85_fna	Pimascovirales	PM	80.6443	62.33
Marseillevirus_LCMAC202.fltr	Pimascovirales	PM	100	41.58
Marseillevirus_LCMAC202.fltr_85_fna	Pimascovirales	PM	80.1757	41.44
Pithovirus_LCPAC104.fltr	Pimascovirales	PM_07	100	22.62
Pithovirus_LCPAC104.fltr_85_fna	Pimascovirales	PM_07	76.6125	22.17
